# Supplementary material for: Data on microhardness and structural analysis of friction stir spot welded lap joints of AA5083-H116
Source: Data Brief. 2020 Nov 30;33:106585. doi: 10.1016/j.dib.2020.106585 (PMC8129645; doi:10.1016/j.dib.2020.106585)
Supplement: Supplementary file 1 [file mmc1.xlsx]

## Sheet: Sheet1
#twotheta	yobs	ycal	bkg	diff	ycalphase_1	ycalphase_2	h_1	k_1	l_1	peakpos_1	peakpos_ideal_1	d_1	h_2	k_2	l_2	peakpos_2	peakpos_ideal_2	d_2
5	522	491.567	491.532	30.4326	0	0	1	1	1	38.1054	38.1054	2.35966	1	0	0	13.4532	13.4532	6.57621
5.01	496	492.567	492.532	3.4332	0	0	2	0	0	44.2883	44.2883	2.04352	1	0	1	17.6171	17.6171	5.03013
5.02	536	493.557	493.521	42.4435	0	0	2	2	0	64.4263	64.4263	1.44499	0	0	2	22.7561	22.7561	3.90446
5.03	516	494.536	494.501	21.4635	0	0	3	1	1	77.3762	77.3762	1.23229	1	1	0	23.4106	23.4106	3.79677
5.04	558	495.507	495.471	62.4932	0	0	2	2	2	81.5175	81.5175	1.17983	1	0	2	26.5275	26.5275	3.35731
5.05	542	496.467	496.432	45.5326	0	0	2	0	0	27.0964	27.0964	3.2881
5.06	529	497.418	497.383	31.5815	0	0	2	0	1	29.4504	29.4504	3.03041
5.07	538	498.36	498.324	39.6401	0	0	1	1	2	32.8767	32.8767	2.722
5.08	520	499.292	499.256	20.7083	0	0	2	0	2	35.6688	35.6688	2.51506
5.09	528	500.214	500.178	27.786	0	0	2	1	0	36.1065	36.1065	2.48557
5.1	532	501.127	501.091	30.8732	0	0	1	0	3	37.1156	37.1156	2.42028
5.11	525	502.03	501.994	22.97	0	0	2	1	1	37.9579	37.9579	2.36849
5.12	498	502.924	502.888	-4.92373	0	0	3	0	0	41.1453	41.1453	2.19207
5.13	520	503.808	503.772	16.192	0	0	3	0	1	42.8123	42.8123	2.11049
5.14	548	504.683	504.647	43.3171	0	0	2	1	2	43.1067	43.1067	2.09676
5.15	522	505.548	505.512	16.4517	0	0	2	0	3	44.3486	44.3486	2.04088
5.16	490	506.404	506.368	-16.4043	0	0	0	0	4	46.4776	46.4776	1.95223
5.17	560	507.251	507.215	52.749	0	0	3	0	2	47.5301	47.5301	1.91143
5.18	524	508.088	508.052	15.9117	0	0	2	2	0	47.877	47.877	1.89839
5.19	520	508.916	508.88	11.0837	0	0	1	0	4	48.6087	48.6087	1.87151
5.2	505	509.735	509.698	-4.73505	0	0	3	1	0	49.9627	49.9627	1.82391
5.21	556	510.545	510.508	45.4555	0	0	2	1	3	50.7443	50.7443	1.79764
5.22	460	511.345	511.308	-51.3447	0	0	3	1	1	51.404	51.404	1.77611
5.23	514	512.136	512.099	1.86434	0	0	1	1	4	52.6762	52.6762	1.73617
5.24	515	512.917	512.88	2.08257	0	0	2	2	2	53.638	53.638	1.70728
5.25	515	513.69	513.653	1.30997	0	0	2	0	4	54.6282	54.6282	1.67865
5.26	509	514.453	514.416	-5.45348	0	0	3	0	3	54.6968	54.6968	1.67671
5.27	527	515.208	515.171	11.7922	0	0	3	1	2	55.5668	55.5668	1.6525
5.28	545	515.953	515.916	29.047	0	0	4	0	0	55.8773	55.8773	1.64405
5.29	515	516.689	516.652	-1.68916	0	0	4	0	1	57.2137	57.2137	1.60878
5.3	528	517.416	517.379	10.5838	0	0	2	1	4	60.2273	60.2273	1.53529
5.31	531	518.134	518.097	12.8657	0	0	1	0	5	60.9182	60.9182	1.51952
5.32	527	518.843	518.806	8.15666	0	0	4	0	2	61.1102	61.1102	1.51521
5.33	546	519.543	519.506	26.4566	0	0	3	2	0	61.4029	61.4029	1.50869
5.34	535	520.235	520.197	14.7655	0	0	3	1	3	62.0861	62.0861	1.49371
5.35	538	520.917	520.879	17.0833	0	0	3	2	1	62.6653	62.6653	1.48129
5.36	555	521.59	521.552	33.4101	0	0	3	0	4	63.7888	63.7888	1.45789
5.37	510	522.254	522.216	-12.2543	0	0	4	1	0	64.9272	64.9272	1.43505
5.38	497	522.91	522.872	-25.9098	0	0	4	1	1	66.1522	66.1522	1.41141
5.39	507	523.557	523.518	-16.5565	0	0	2	0	5	66.1879	66.1879	1.41074
5.4	526	524.194	524.156	1.80568	0	0	3	2	2	66.3713	66.3713	1.40728
5.41	523	524.823	524.785	-1.82338	0	0	4	0	3	67.305	67.305	1.39001
5.42	493	525.444	525.405	-32.4437	0	0	2	2	4	68.9389	68.9389	1.361
5.43	524	526.055	526.016	-2.05522	0	0	4	1	2	69.7615	69.7615	1.34695
5.44	550	526.658	526.619	23.342	0	0	3	1	4	70.6144	70.6144	1.33276
5.45	509	527.252	527.213	-18.2522	0	0	2	1	5	71.2512	71.2512	1.3224
5.46	516	527.838	527.799	-11.8376	0	0	5	0	0	71.6989	71.6989	1.31524
5.47	503	528.414	528.375	-25.4144	0	0	3	2	3	72.3316	72.3316	1.30529
5.48	544	528.983	528.943	15.0174	0	0	0	0	6	72.5763	72.5763	1.30149
5.49	511	529.542	529.503	-18.5422	0	0	5	0	1	72.8694	72.8694	1.29697
5.5	540	530.093	530.054	9.90675	0	0	1	0	6	74.2169	74.2169	1.27673
5.51	516	530.636	530.596	-14.6357	0	0	3	0	5	74.5415	74.5415	1.27197
5.52	514	531.17	531.13	-17.1697	0	0	3	3	0	74.9815	74.9815	1.26559
5.53	533	531.695	531.655	1.30492	0	0	4	0	4	75.5459	75.5459	1.25753
5.54	502	532.212	532.172	-30.212	0	0	4	1	3	75.6037	75.6037	1.25671
5.55	572	532.721	532.681	39.2795	0	0	5	0	2	76.3394	76.3394	1.24642
5.56	488	533.221	533.181	-45.2206	0	0	4	2	0	76.6033	76.6033	1.24279
5.57	546	533.712	533.672	12.2878	0	0	1	1	6	77.4603	77.4603	1.23116
5.58	499	534.196	534.155	-35.1955	0	0	4	2	1	77.7468	77.7468	1.22734
5.59	541	534.67	534.63	6.32958	0	0	2	0	6	79.0661	79.0661	1.21014
5.6	557	535.137	535.097	21.863	0	0	3	3	2	79.555	79.555	1.20392
5.61	523	535.595	535.555	-12.5953	0	0	3	2	4	80.3699	80.3699	1.19376
5.62	559	536.045	536.005	22.9548	0	0	3	1	5	80.9798	80.9798	1.1863
5.63	573	536.487	536.446	36.513	0	0	4	2	2	81.1498	81.1498	1.18424
5.64	527	536.92	536.88	-9.92042	0	0	5	1	0	81.4094	81.4094	1.18112
5.65	536	537.346	537.305	-1.34568	0	0	5	0	3	82.0176	82.0176	1.1739
5.66	539	537.763	537.722	1.23726	0	0	5	1	1	82.5354	82.5354	1.16784
5.67	547	538.172	538.13	8.82836	0	0	4	1	4	83.5459	83.5459	1.15627
5.68	487	538.572	538.531	-51.5724	0	0	2	1	6	83.8369	83.8369	1.15299
5.69	538	538.965	538.924	-0.965023	0	0	4	0	5	85.7296	85.7296	1.13231
5.7	527	539.35	539.308	-12.3496	0	0	5	1	2	85.898	85.898	1.13053
5.71	527	539.726	539.684	-12.726	0	0	4	2	3	86.7582	86.7582	1.12152
5.72	532	540.094	540.053	-8.09444	0	0	3	0	6	86.9918	86.9918	1.1191
5.73	511	540.455	540.413	-29.4548	0	0	1	0	7	88.9105	88.9105	1.09985
5.74	552	540.807	540.765	11.1928	0	0	6	0	0	89.3024	89.3024	1.09604
5.75	524	541.152	541.11	-17.1516	0	0	5	0	4	89.8482	89.8482	1.09079
5.76	536	541.488	541.446	-5.48811	0	0
5.77	571	541.817	541.774	29.1834	0	0
5.78	537	542.137	542.095	-5.13728	0	0
5.79	517	542.45	542.408	-25.45	0	0
5.8	538	542.755	542.712	-4.75494	0	0
5.81	541	543.052	543.009	-2.052	0	0
5.82	552	543.341	543.298	8.65873	0	0
5.83	545	543.623	543.58	1.37725	0	0
5.84	514	543.896	543.853	-29.8965	0	0
5.85	533	544.163	544.119	-11.1625	0	0
5.86	585	544.421	544.377	40.5793	0	0
5.87	566	544.671	544.628	21.3287	0	0
5.88	545	544.914	544.871	0.0857436	0	0
5.89	506	545.15	545.106	-39.1495	0	0
5.9	547	545.377	545.333	1.62277	0	0
5.91	539	545.597	545.553	-6.59733	0	0
5.92	529	545.81	545.766	-16.8099	0	0
5.93	544	546.015	545.97	-2.01486	0	0
5.94	547	546.212	546.168	0.787662	0	0
5.95	492	546.402	546.357	-54.4023	0	0
5.96	557	546.585	546.54	10.4151	0	0
5.97	534	546.76	546.715	-12.7599	0	0
5.98	526	546.928	546.882	-20.9276	0	0
5.99	525	547.088	547.042	-22.0879	0	0
6	562	547.241	547.195	14.7591	0	0
6.01	503	547.386	547.34	-44.3865	0	0
6.02	527	547.525	547.478	-20.5247	0	0
6.03	500	547.656	547.609	-47.6557	0	0
6.04	508	547.779	547.732	-39.7795	0	0
6.05	517	547.896	547.848	-30.896	0	0
6.06	513	548.005	547.957	-35.0053	0	0
6.07	565	548.107	548.059	16.8926	0	0
6.08	566	548.202	548.154	17.7976	0	0
6.09	528	548.29	548.241	-20.2903	0	0
6.1	521	548.371	548.321	-27.3711	0	0
6.11	554	548.445	548.394	5.55522	0	0
6.12	514	548.511	548.46	-34.5115	0	0
6.13	541	548.571	548.519	-7.57114	0	0
6.14	517	548.624	548.571	-31.6238	0	0
6.15	544	548.67	548.616	-4.6696	0	0
6.16	544	548.708	548.654	-4.70845	0	0
6.17	491	548.74	548.685	-57.7404	0	0
6.18	528	548.766	548.709	-20.7656	0	0
6.19	550	548.784	548.726	1.21612	0	0
6.2	541	548.795	548.736	-7.79543	0	0
6.21	546	548.8	548.739	-2.80024	0	0
6.22	513	548.798	548.736	-35.7983	0	0
6.23	517	548.79	548.725	-31.7898	0	0
6.24	544	548.775	548.708	-4.77463	0	0
6.25	520	548.753	548.684	-28.7529	0	0
6.26	534	548.725	548.653	-14.7246	0	0
6.27	510	548.69	548.616	-38.6898	0	0
6.28	561	548.649	548.572	12.3514	0	0
6.29	500	548.601	548.521	-48.601	0	0
6.3	516	548.547	548.463	-32.547	0	0
6.31	548	548.487	548.399	-0.486728	0	0
6.32	559	548.42	548.329	10.5798	0	0
6.33	522	548.347	548.251	-26.3475	0	0
6.34	531	548.269	548.167	-17.2687	0	0
6.35	564	548.184	548.077	15.8162	0	0
6.36	537	548.093	547.98	-11.0929	0	0
6.37	480	547.996	547.876	-67.9961	0	0
6.38	530	547.894	547.767	-17.8935	0	0
6.39	535	547.785	547.65	-12.785	0	0
6.4	468	547.671	547.527	-79.6708	0	0
6.41	550	547.551	547.398	2.44895	0	0
6.42	515	547.426	547.263	-32.4257	0	0
6.43	517	547.295	547.121	-30.295	0	0
6.44	553	547.159	546.973	5.84118	0	0
6.45	546	547.017	546.818	-1.01744	0	0
6.46	524	546.871	546.657	-22.8709	0	0
6.47	532	546.719	546.49	-14.7193	0	0
6.48	514	546.563	546.317	-32.5628	0	0
6.49	582	546.402	546.138	35.5985	0	0
6.5	545	546.236	545.952	-1.23553	0	0
6.51	534	546.065	545.76	-12.065	0	0
6.52	556	545.89	545.562	10.1099	0	0
6.53	587	545.711	545.358	41.2892	0	0
6.54	523	545.528	545.148	-22.5275	0	0
6.55	553	545.34	544.932	7.65979	0	0
6.56	558	545.149	544.71	12.8509	0	0
6.57	511	544.954	544.481	-33.9544	0	0
6.58	527	544.756	544.247	-17.7563	0	0
6.59	525	544.555	544.007	-19.5549	0	0
6.6	488	544.35	543.761	-56.3504	0	0
6.61	526	544.143	543.509	-18.1431	0	0
6.62	561	543.933	543.251	17.0668	0	0
6.63	531	543.721	542.987	-12.7208	0	0
6.64	566	543.506	542.718	22.4938	0	0
6.65	492	543.29	542.442	-51.2897	0	0
6.66	540	543.071	542.161	-3.07141	0	0
6.67	543	542.852	541.874	0.14832	0	0
6.68	529	542.631	541.581	-13.6307	0	0
6.69	506	542.409	541.283	-36.4089	0	0
6.7	580	542.186	540.978	37.8137	0	0
6.71	587	541.963	540.669	45.0366	0	0
6.72	567	541.74	540.353	25.2596	0	0
6.73	545	541.518	540.032	3.48238	0	0
6.74	524	541.295	539.705	-17.2954	0	0
6.75	583	541.074	539.373	41.9261	0	0
6.76	563	540.854	539.035	22.1463	0	0
6.77	495	540.635	538.692	-45.6349	0	0
6.78	547	540.418	538.343	6.58211	0	0
6.79	529	540.203	537.988	-11.2031	0	0
6.8	514	539.991	537.628	-25.9907	0	0
6.81	574	539.781	537.263	34.2187	0	0
6.82	544	539.575	536.892	4.42502	0	0
6.83	554	539.372	536.516	14.6278	0	0
6.84	525	539.173	536.135	-14.1734	0	0
6.85	531	538.979	535.748	-7.97881	0	0
6.86	545	538.789	535.356	6.21116	0	0
6.87	512	538.604	534.958	-26.6038	0	0
6.88	585	538.424	534.556	46.5759	0	0
6.89	533	538.25	534.148	-5.2501	0	0
6.9	521	538.082	533.735	-17.0821	0	0
6.91	538	537.92	533.316	0.0795807	0	0
6.92	521	537.765	532.893	-16.7654	0	0
6.93	532	537.617	532.464	-5.61745	0	0
6.94	561	537.477	532.03	23.5232	0	0
6.95	564	537.344	531.591	26.6562	0	0
6.96	539	537.219	531.148	1.78136	0	0
6.97	570	537.102	530.698	32.8983	0	0
6.98	508	536.993	530.244	-28.9932	0	0
6.99	561	536.894	529.785	24.1065	0	0
7	588	536.803	529.321	51.1974	0	0
7.01	526	536.721	528.852	-10.7209	0	0
7.02	487	536.649	528.379	-49.6485	0	0
7.03	543	536.586	527.9	6.41443	0	0
7.04	552	536.532	527.416	15.4677	0	0
7.05	565	536.489	526.927	28.5113	0	0
7.06	533	536.455	526.434	-3.45488	0	0
7.07	515	536.431	525.936	-21.4309	0	0
7.08	540	536.417	525.433	3.58311	0	0
7.09	559	536.413	524.925	22.5873	0	0
7.1	580	536.418	524.412	43.5817	0	0
7.11	538	536.434	523.895	1.56633	0	0
7.12	529	536.459	523.373	-7.45863	0	0
7.13	531	536.493	522.847	-5.49306	0	0
7.14	500	536.537	522.315	-36.5367	0	0
7.15	548	536.589	521.78	11.4106	0	0
7.16	514	536.651	521.239	-22.6509	0	0
7.17	547	536.721	520.694	10.2792	0	0
7.18	543	536.799	520.144	6.20129	0	0
7.19	539	536.884	519.59	2.11569	0	0
7.2	540	536.977	519.032	3.02288	0	0
7.21	548	537.077	518.469	10.9233	0	0
7.22	559	537.182	517.901	21.8177	0	0
7.23	531	537.294	517.329	-6.29365	0	0
7.24	523	537.41	516.753	-14.4099	0	0
7.25	604	537.53	516.172	66.4695	0	0
7.26	559	537.655	515.587	21.3453	0	0
7.27	567	537.782	514.997	29.2183	0	0
7.28	576	537.911	514.404	38.0893	0	0
7.29	558	538.041	513.806	19.959	0	0
7.3	525	538.172	513.203	-13.1716	0	0
7.31	532	538.302	512.597	-6.30161	0	0
7.32	556	538.43	511.986	17.5699	0	0
7.33	559	538.556	511.371	20.4439	0	0
7.34	530	538.678	510.752	-8.67852	0	0
7.35	564	538.796	510.129	25.2036	0	0
7.36	596	538.909	509.502	57.0914	0	0
7.37	530	539.014	508.87	-9.01412	0	0
7.38	571	539.112	508.235	31.8882	0	0
7.39	527	539.2	507.595	-12.2004	0	0
7.4	549	539.279	506.951	9.72118	0	0
7.41	567	539.346	506.304	27.6541	0	0
7.42	542	539.4	505.652	2.59946	0	0
7.43	505	539.441	504.997	-34.4414	0	0
7.44	503	539.467	504.337	-36.4674	0	0
7.45	522	539.477	503.674	-17.4773	0	0
7.46	575	539.47	503.007	35.5301	0	0
7.47	537	539.444	502.336	-2.44395	0	0
7.48	558	539.398	501.661	18.6016	0	0
7.49	564	539.332	500.982	24.668	0	0
7.5	572	539.244	500.3	32.7563	0	0
7.51	534	539.132	499.613	-5.13223	0	0
7.52	539	538.997	498.923	0.00338831	0	0
7.53	569	538.836	498.23	30.1643	0	0
7.54	550	538.649	497.532	11.3514	0	0
7.55	600	538.434	496.831	61.5659	0	0
7.56	588	538.191	496.127	49.8087	0	0
7.57	604	537.919	495.418	66.0806	0	0
7.58	551	537.617	494.706	13.3826	0	0
7.59	535	537.285	493.991	-2.28455	0	0
7.6	537	536.92	493.272	0.0799821	0	0
7.61	511	536.523	492.549	-25.5231	0	0
7.62	562	536.093	491.823	25.9069	0	0
7.63	553	535.63	491.094	17.3705	0	0
7.64	568	535.132	490.361	32.8683	0	0
7.65	522	534.599	489.625	-12.5992	0	0
7.66	560	534.032	488.885	25.9684	0	0
7.67	557	533.429	488.142	23.5713	0	0
7.68	566	532.79	487.395	33.2101	0	0
7.69	549	532.115	486.646	16.8847	0	0
7.7	535	531.405	485.892	3.5954	0	0
7.71	503	530.664	485.136	-27.6642	0	0
7.72	544	529.905	484.376	14.0947	0	0
7.73	514	529.132	483.613	-15.1317	0	0
7.74	548	528.349	482.848	19.6514	0	0
7.75	580	527.556	482.078	52.4441	0	0
7.76	538	526.754	481.306	11.2463	0	0
7.77	546	525.942	480.53	20.058	0	0
7.78	556	525.121	479.752	30.8791	0	0
7.79	520	524.29	478.97	-4.29042	0	0
7.8	540	523.451	478.185	16.5494	0	0
7.81	519	522.601	477.397	-3.60139	0	0
7.82	530	521.743	476.606	8.25703	0	0
7.83	536	520.875	475.812	15.1247	0	0
7.84	565	519.999	475.016	45.0014	0	0
7.85	520	519.113	474.216	0.887277	0	0
7.86	521	518.218	473.413	2.78216	0	0
7.87	537	517.314	472.608	19.686	0	0
7.88	504	516.401	471.799	-12.4012	0	0
7.89	509	515.48	470.988	-6.47963	0	0
7.9	522	514.549	470.174	7.45072	0	0
7.91	512	513.61	469.357	-1.61023	0	0
7.92	556	512.663	468.537	43.3374	0	0
7.93	514	511.706	467.715	2.29364	0	0
7.94	495	510.742	466.89	-15.7417	0	0
7.95	556	509.769	466.062	46.2314	0	0
7.96	489	508.787	465.231	-19.7873	0	0
7.97	495	507.798	464.398	-12.7977	0	0
7.98	490	506.8	463.562	-16.8001	0	0
7.99	544	505.794	462.724	38.2057	0	0
8	482	504.781	461.883	-22.7807	0	0
8.01	493	503.759	461.039	-10.7592	0	0
8.02	468	502.73	460.193	-34.7299	0	0
8.03	511	501.693	459.344	9.30697	0	0
8.04	480	500.649	458.493	-20.6486	0	0
8.05	481	499.597	457.64	-18.5967	0	0
8.06	479	498.537	456.784	-19.5374	0	0
8.07	548	497.471	455.925	50.5291	0	0
8.08	480	496.397	455.064	-16.3972	0	0
8.09	488	495.317	454.201	-7.31658	0	0
8.1	495	494.229	453.336	0.771015	0	0
8.11	551	493.135	452.468	57.8654	0	0
8.12	501	492.034	451.598	8.96652	0	0
8.13	500	490.926	450.725	9.0742	0	0
8.14	523	489.812	449.851	33.1883	0	0
8.15	508	488.691	448.974	19.3088	0	0
8.16	457	487.564	448.095	-30.5644	0	0
8.17	506	486.432	447.213	19.5684	0	0
8.18	478	485.293	446.33	-7.29272	0	0
8.19	473	484.148	445.444	-11.148	0	0
8.2	489	482.998	444.557	6.00248	0	0
8.21	461	481.841	443.667	-20.8414	0	0
8.22	531	480.68	442.775	50.3202	0	0
8.23	489	479.513	441.881	9.48719	0	0
8.24	496	478.341	440.985	17.6594	0	0
8.25	449	477.163	440.088	-28.1632	0	0
8.26	483	475.981	439.188	7.01924	0	0
8.27	479	474.793	438.286	4.20652	0	0
8.28	502	473.601	437.382	28.3986	0	0
8.29	461	472.405	436.477	-11.4048	0	0
8.3	506	471.204	435.57	34.7964	0	0
8.31	527	469.998	434.66	57.0019	0	0
8.32	446	468.788	433.749	-22.7883	0	0
8.33	464	467.574	432.837	-3.57443	0	0
8.34	430	466.357	431.922	-36.3566	0	0
8.35	448	465.135	431.006	-17.1348	0	0
8.36	471	463.909	430.087	7.09065	0	0
8.37	487	462.68	429.168	24.3197	0	0
8.38	476	461.448	428.246	14.5523	0	0
8.39	476	460.212	427.323	15.7881	0	0
8.4	454	458.973	426.399	-4.97274	0	0
8.41	444	457.731	425.472	-13.7305	0	0
8.42	460	456.485	424.544	3.51462	0	0
8.43	475	455.237	423.615	19.7626	0	0
8.44	476	453.987	422.684	22.0133	0	0
8.45	479	452.733	421.752	26.2666	0	0
8.46	462	451.478	420.817	10.5224	0	0
8.47	463	450.219	419.882	12.7805	0	0
8.48	448	448.959	418.945	-0.959169	0	0
8.49	478	447.697	418.007	30.3032	0	0
8.5	478	446.432	417.067	31.5676	0	0
8.51	463	445.166	416.126	17.8339	0	0
8.52	458	443.898	415.184	14.1018	0	0
8.53	508	442.629	414.24	65.3714	0	0
8.54	403	441.358	413.296	-38.3576	0	0
8.55	466	440.085	412.349	25.9149	0	0
8.56	420	438.812	411.402	-18.8115	0	0
8.57	452	437.537	410.453	14.4634	0	0
8.58	477	436.261	409.503	40.7392	0	0
8.59	498	434.984	408.552	63.016	0	0
8.6	434	433.707	407.6	0.293542	0	0
8.61	441	432.428	406.647	8.5718	0	0
8.62	458	431.149	405.692	26.8506	0	0
8.63	451	429.87	404.737	21.13	0	0
8.64	426	428.59	403.781	-2.59037	0	0
8.65	443	427.31	402.823	15.6896	0	0
8.66	420	426.03	401.865	-6.03033	0	0
8.67	436	424.75	400.905	11.2498	0	0
8.68	453	423.47	399.945	29.5299	0	0
8.69	404	422.19	398.983	-18.1901	0	0
8.7	463	420.91	398.021	42.0896	0	0
8.71	409	419.631	397.058	-10.631	0	0
8.72	413	418.352	396.094	-5.35207	0	0
8.73	452	417.074	395.129	34.9263	0	0
8.74	410	415.796	394.163	-5.79588	0	0
8.75	426	414.519	393.197	11.4812	0	0
8.76	422	413.243	392.229	8.75746	0	0
8.77	412	411.967	391.262	0.0328403	0	0
8.78	438	410.693	390.293	27.3072	0	0
8.79	429	409.419	389.323	19.5806	0	0
8.8	410	408.147	388.353	1.85279	0	0
8.81	421	406.876	387.383	14.1238	0	0
8.82	420	405.607	386.411	14.3934	0	0
8.83	410	404.338	385.44	5.66174	0	0
8.84	385	403.071	384.467	-18.0714	0	0
8.85	358	401.806	383.494	-43.8061	0	0
8.86	377	400.542	382.521	-23.5424	0	0
8.87	410	399.28	381.547	10.7196	0	0
8.88	374	398.02	380.572	-24.0201	0	0
8.89	416	396.762	379.597	19.2384	0	0
8.9	404	395.505	378.622	8.49497	0	0
8.91	419	394.25	377.646	24.7496	0	0
8.92	422	392.998	376.67	29.0023	0	0
8.93	413	391.747	375.693	21.2529	0	0
8.94	405	390.499	374.716	14.5013	0	0
8.95	367	389.252	373.739	-22.2524	0	0
8.96	372	388.008	372.762	-16.0084	0	0
8.97	335	386.767	371.784	-51.7666	0	0
8.98	396	385.527	370.806	10.4728	0	0
8.99	391	384.29	369.828	6.70976	0	0
9	410	383.056	368.85	26.9443	0	0
9.01	367	381.824	367.871	-14.8236	0	0
9.02	399	380.594	366.893	18.4059	0	0
9.03	408	379.367	365.914	28.6328	0	0
9.04	385	378.143	364.935	6.85707	0	0
9.05	377	376.921	363.956	0.0786826	0	0
9.06	416	375.702	362.978	40.2976	0	0
9.07	344	374.486	361.998	-30.4863	0	0
9.08	416	373.273	361.02	42.7271	0	0
9.09	404	372.062	360.041	31.9376	0	0
9.1	376	370.855	359.062	5.14524	0	0
9.11	406	369.65	358.083	36.35	0	0
9.12	407	368.448	357.104	38.5518	0	0
9.13	352	367.249	356.126	-15.2493	0	0
9.14	382	366.053	355.147	15.9466	0	0
9.15	386	364.861	354.169	21.1394	0	0
9.16	395	363.671	353.191	31.3292	0	0
9.17	363	362.484	352.213	0.515976	0	0
9.18	369	361.3	351.236	7.69962	0	0
9.19	384	360.12	350.259	23.8801	0	0
9.2	381	358.942	349.281	22.0575	0	0
9.21	379	357.768	348.305	21.2317	0	0
9.22	380	356.597	347.328	23.4028	0	0
9.23	364	355.429	346.353	8.57061	0	0
9.24	404	354.265	345.377	49.7352	0	0
9.25	357	353.103	344.402	3.8966	0	0
9.26	359	351.945	343.427	7.05473	0	0
9.27	374	350.79	342.453	23.2096	0	0
9.28	335	349.639	341.479	-14.6388	0	0
9.29	334	348.49	340.506	-14.4906	0	0
9.3	324	347.346	339.533	-23.3456	0	0
9.31	389	346.204	338.561	42.7961	0	0
9.32	386	345.066	337.589	40.9344	0	0
9.33	381	343.931	336.618	37.0694	0	0
9.34	363	342.799	335.648	20.2011	0	0
9.35	372	341.671	334.678	30.3294	0	0
9.36	357	340.546	333.709	16.4543	0	0
9.37	326	339.424	332.74	-13.4241	0	0
9.38	342	338.306	331.773	3.69413	0	0
9.39	351	337.191	330.806	13.809	0	0
9.4	344	336.08	329.84	7.92042	0	0
9.41	308	334.971	328.875	-26.9715	0	0
9.42	334	333.867	327.91	0.133176	0	0
9.43	347	332.765	326.946	14.2345	0	0
9.44	352	331.668	325.984	20.3324	0	0
9.45	359	330.573	325.022	28.4269	0	0
9.46	303	329.482	324.061	-26.482	0	0
9.47	328	328.394	323.101	-0.394269	0	0
9.48	346	327.31	322.142	18.6901	0	0
9.49	308	326.229	321.184	-18.229	0	0
9.5	336	325.151	320.227	10.8485	0	0
9.51	322	324.077	319.271	-2.0773	0	0
9.52	323	323.007	318.316	-0.00653571	0	0
9.53	333	321.939	317.362	11.0608	0	0
9.54	355	320.875	316.409	34.1248	0	0
9.55	326	319.815	315.457	6.18544	0	0
9.56	307	318.757	314.507	-11.7573	0	0
9.57	350	317.704	313.558	32.2965	0	0
9.58	319	316.653	312.609	2.347	0	0
9.59	334	315.606	311.663	18.3941	0	0
9.6	332	314.562	310.717	17.4378	0	0
9.61	326	313.522	309.772	12.4782	0	0
9.62	319	312.485	308.829	6.51523	0	0
9.63	315	311.451	307.888	3.54888	0	0
9.64	330	310.421	306.947	19.5792	0	0
9.65	295	309.394	306.008	-14.3939	0	0
9.66	279	308.37	305.071	-29.3702	0	0
9.67	318	307.35	304.135	10.65	0	0
9.68	309	306.333	303.2	2.66699	0	0
9.69	286	305.319	302.267	-19.3194	0	0
9.7	290	304.309	301.335	-14.3091	0	0
9.71	330	303.302	300.404	26.6978	0	0
9.72	303	302.298	299.476	0.701494	0	0
9.73	314	301.298	298.549	12.7018	0	0
9.74	299	300.301	297.623	-1.30115	0	0
9.75	278	299.307	296.699	-21.3074	0	0
9.76	326	298.317	295.777	27.683	0	0
9.77	295	297.33	294.856	-2.3299	0	0
9.78	302	296.346	293.937	5.65393	0	0
9.79	286	295.365	293.02	-9.36554	0	0
9.8	293	294.388	292.104	-1.38829	0	0
9.81	290	293.414	291.19	-3.41432	0	0
9.82	297	292.444	290.278	4.55636	0	0
9.83	291	291.476	289.368	-0.476233	0	0
9.84	327	290.512	288.46	36.4879	0	0
9.85	302	289.551	287.553	12.4488	0	0
9.86	283	288.594	286.649	-5.59365	0	0
9.87	302	287.639	285.746	14.3607	0	0
9.88	299	286.688	284.845	12.3117	0	0
9.89	294	285.74	283.946	8.25953	0	0
9.9	278	284.796	283.049	-6.79593	0	0
9.91	313	283.855	282.154	29.1453	0	0
9.92	289	282.917	281.261	6.08336	0	0
9.93	262	281.982	280.371	-19.9819	0	0
9.94	273	281.05	279.482	-8.05039	0	0
9.95	239	280.122	278.595	-41.1221	0	0
9.96	251	279.197	277.711	-28.1972	0	0
9.97	270	278.275	276.828	-8.27544	0	0
9.98	282	277.357	275.948	4.64302	0	0
9.99	253	276.442	275.07	-23.4418	0	0
10	275	275.53	274.194	-0.529833	0	0
10.01	266	274.621	273.32	-8.62115	0	0
10.02	268	273.716	272.449	-5.71573	0	0
10.03	258	272.814	271.58	-14.8136	0	0
10.04	266	271.915	270.713	-5.9147	0	0
10.05	276	271.019	269.848	4.98091	0	0
10.06	233	270.127	268.986	-37.1268	0	0
10.07	247	269.238	268.126	-22.2377	0	0
10.08	268	268.352	267.269	-0.351909	0	0
10.09	287	267.469	266.414	19.5306	0	0
10.1	257	266.59	265.562	-9.59021	0	0
10.11	275	265.714	264.712	9.28571	0	0
10.12	271	264.842	263.864	6.15832	0	0
10.13	256	263.972	263.019	-7.97237	0	0
10.14	248	263.106	262.177	-15.1064	0	0
10.15	246	262.244	261.337	-16.2437	0	0
10.16	212	261.384	260.5	-49.3843	0	0
10.17	263	260.528	259.665	2.47173	0	0
10.18	218	259.676	258.833	-41.6756	0	0
10.19	261	258.826	258.004	2.17381	0	0
10.2	251	257.98	257.177	-6.98017	0	0
10.21	250	257.137	256.353	-7.13751	0	0
10.22	224	256.298	255.532	-32.2982	0	0
10.23	241	255.462	254.714	-14.4623	0	0
10.24	252	254.63	253.898	-2.62973	0	0
10.25	238	253.801	253.085	-15.8006	0	0
10.26	253	252.975	252.275	0.0251896	0	0
10.27	248	252.153	251.468	-4.15246	0	0
10.28	207	251.333	250.664	-44.3335	0	0
10.29	244	250.518	249.862	-6.51801	0	0
10.3	233	249.706	249.064	-16.7059	0	0
10.31	235	248.897	248.268	-13.8973	0	0
10.32	253	248.092	247.476	4.90785	0	0
10.33	238	247.291	246.687	-9.29046	0	0
10.34	239	246.492	245.9	-7.49225	0	0
10.35	234	245.697	245.117	-11.6975	0	0
10.36	245	244.906	244.336	0.0936844	0	0
10.37	232	244.119	243.559	-12.1186	0	0
10.38	235	243.334	242.785	-8.33433	0	0
10.39	230	242.554	242.014	-12.5535	0	0
10.4	241	241.776	241.246	-0.77615	0	0
10.41	207	241.002	240.481	-34.0022	0	0
10.42	215	240.232	239.719	-25.2316	0	0
10.43	209	239.464	238.959	-30.4645	0	0
10.44	217	238.701	238.204	-21.7007	0	0
10.45	240	237.94	237.451	2.05975	0	0
10.46	227	237.183	236.701	-10.1831	0	0
10.47	228	236.429	235.954	-8.42938	0	0
10.48	233	235.679	235.21	-2.67891	0	0
10.49	235	234.932	234.469	0.0682702	0	0
10.5	248	234.188	233.731	13.8122	0	0
10.51	215	233.447	232.996	-18.4472	0	0
10.52	212	232.71	232.264	-20.7098	0	0
10.53	193	231.976	231.535	-38.9757	0	0
10.54	222	231.245	230.809	-9.24474	0	0
10.55	205	230.517	230.086	-25.517	0	0
10.56	210	229.792	229.365	-19.7925	0	0
10.57	218	229.071	228.648	-11.0712	0	0
10.58	217	228.353	227.934	-11.353	0	0
10.59	201	227.638	227.223	-26.638	0	0
10.6	201	226.926	226.514	-25.9261	0	0
10.61	197	226.217	225.809	-29.2174	0	0
10.62	194	225.512	225.106	-31.5117	0	0
10.63	188	224.809	224.406	-36.8092	0	0
10.64	211	224.11	223.71	-13.1098	0	0
10.65	233	223.413	223.016	9.58652	0	0
10.66	213	222.72	222.325	-9.72022	0	0
10.67	169	222.03	221.637	-53.03	0	0
10.68	215	221.343	220.951	-6.34287	0	0
10.69	204	220.659	220.269	-16.6588	0	0
10.7	196	219.978	219.59	-23.9777	0	0
10.71	211	219.3	218.913	-8.29959	0	0
10.72	202	218.625	218.239	-16.6245	0	0
10.73	197	217.952	217.568	-20.9525	0	0
10.74	215	217.283	216.9	-2.28337	0	0
10.75	227	216.617	216.235	10.3827	0	0
10.76	197	215.954	215.572	-18.9541	0	0
10.77	195	215.294	214.913	-20.2939	0	0
10.78	209	214.637	214.256	-5.63668	0	0
10.79	208	213.982	213.602	-5.98237	0	0
10.8	198	213.331	212.951	-15.331	0	0
10.81	201	212.683	212.302	-11.6825	0	0
10.82	205	212.037	211.657	-7.03696	0	0
10.83	188	211.394	211.014	-23.3943	0	0
10.84	202	210.755	210.374	-8.75453	0	0
10.85	203	210.118	209.736	-7.11763	0	0
10.86	202	209.484	209.102	-7.48361	0	0
10.87	218	208.852	208.47	9.14754	0	0
10.88	200	208.224	207.841	-8.22415	0	0
10.89	181	207.599	207.215	-26.5987	0	0
10.9	195	206.976	206.591	-11.9761	0	0
10.91	181	206.356	205.97	-25.3563	0	0
10.92	211	205.739	205.352	5.2607	0	0
10.93	189	205.125	204.737	-16.1251	0	0
10.94	197	204.514	204.125	-7.51378	0	0
10.95	191	203.905	203.514	-12.9052	0	0
10.96	191	203.299	202.907	-12.2995	0	0
10.97	179	202.696	202.303	-23.6965	0	0
10.98	201	202.096	201.701	-1.09624	0	0
10.99	174	201.499	201.102	-27.4988	0	0
11	197	200.904	200.505	-3.90408	0	0
11.01	213	200.312	199.912	12.6879	0	0
11.02	179	199.723	199.32	-20.7229	0	0
11.03	177	199.137	198.732	-22.1365	0	0
11.04	178	198.553	198.146	-20.5527	0	0
11.05	189	197.972	197.563	-8.97169	0	0
11.06	183	197.393	196.982	-14.3934	0	0
11.07	183	196.818	196.405	-13.8178	0	0
11.08	191	196.245	195.829	-5.24487	0	0
11.09	184	195.675	195.257	-11.6747	0	0
11.1	190	195.107	194.687	-5.10714	0	0
11.11	214	194.542	194.119	19.4577	0	0
11.12	192	193.98	193.554	-1.98011	0	0
11.13	182	193.421	192.992	-11.4206	0	0
11.14	185	192.864	192.433	-7.86374	0	0
11.15	180	192.31	191.876	-12.3095	0	0
11.16	188	191.758	191.321	-3.75798	0	0
11.17	206	191.209	190.769	14.7909	0	0
11.18	193	190.663	190.22	2.33722	0	0
11.19	187	190.119	189.673	-3.11911	0	0
11.2	192	189.578	189.129	2.42193	0	0
11.21	167	189.04	188.587	-22.0396	0	0
11.22	191	188.504	188.048	2.49618	0	0
11.23	185	187.971	187.512	-2.9706	0	0
11.24	193	187.44	186.978	5.56003	0	0
11.25	198	186.912	186.446	11.0881	0	0
11.26	159	186.387	185.917	-27.3865	0	0
11.27	192	185.864	185.391	6.13641	0	0
11.28	191	185.343	184.867	5.65673	0	0
11.29	178	184.826	184.345	-6.82552	0	0
11.3	187	184.31	183.826	2.68967	0	0
11.31	169	183.798	183.31	-14.7977	0	0
11.32	202	183.288	182.796	18.7124	0	0
11.33	184	182.78	182.284	1.21995	0	0
11.34	187	182.275	181.775	4.72497	0	0
11.35	186	181.773	181.268	4.22746	0	0
11.36	179	181.273	180.764	-2.27257	0	0
11.37	187	180.775	180.263	6.22487	0	0
11.38	173	180.28	179.763	-7.28019	0	0
11.39	184	179.788	179.267	4.21224	0	0
11.4	204	179.298	178.772	24.7022	0	0
11.41	177	178.81	178.28	-1.8104	0	0
11.42	198	178.326	177.791	19.6745	0	0
11.43	183	177.843	177.304	5.157	0	0
11.44	200	177.363	176.819	22.637	0	0
11.45	176	176.886	176.337	-0.885516	0	0
11.46	173	176.411	175.857	-3.41048	0	0
11.47	195	175.938	175.379	19.0621	0	0
11.48	172	175.468	174.904	-3.4678	0	0
11.49	181	175	174.431	5.99987	0	0
11.5	190	174.535	173.961	15.4651	0	0
11.51	201	174.072	173.493	26.9278	0	0
11.52	184	173.612	173.027	10.3882	0	0
11.53	205	173.154	172.564	31.8461	0	0
11.54	171	172.698	172.103	-1.69845	0	0
11.55	184	172.245	171.644	11.7546	0	0
11.56	187	171.795	171.188	15.2052	0	0
11.57	170	171.347	170.734	-1.34657	0	0
11.58	175	170.901	170.282	4.09924	0	0
11.59	159	170.457	169.833	-11.4574	0	0
11.6	163	170.016	169.386	-7.01635	0	0
11.61	169	169.578	168.941	-0.577748	0	0
11.62	172	169.142	168.498	2.85847	0	0
11.63	186	168.708	168.058	17.2923	0	0
11.64	156	168.276	167.62	-12.2762	0	0
11.65	157	167.847	167.185	-10.8472	0	0
11.66	177	167.421	166.751	9.57952	0	0
11.67	162	166.996	166.32	-4.99615	0	0
11.68	169	166.574	165.891	2.42582	0	0
11.69	180	166.155	165.465	13.8454	0	0
11.7	154	165.737	165.041	-11.7373	0	0
11.71	190	165.322	164.618	24.6776	0	0
11.72	152	164.91	164.199	-12.9099	0	0
11.73	165	164.5	163.781	0.500341	0	0
11.74	164	164.092	163.365	-0.0917902	0	0
11.75	159	163.686	162.952	-4.68626	0	0
11.76	155	163.283	162.541	-8.28306	0	0
11.77	156	162.882	162.133	-6.88218	0	0
11.78	173	162.484	161.726	10.5164	0	0
11.79	161	162.087	161.322	-1.08741	0	0
11.8	158	161.694	160.919	-3.6935	0	0
11.81	144	161.302	160.519	-17.3019	0	0
11.82	165	160.913	160.122	4.08737	0	0
11.83	160	160.526	159.726	-0.525656	0	0
11.84	178	160.141	159.332	17.859	0	0
11.85	179	159.759	158.941	19.2414	0	0
11.86	152	159.379	158.552	-7.37855	0	0
11.87	175	159.001	158.165	15.9992	0	0
11.88	155	158.625	157.78	-3.6253	0	0
11.89	165	158.252	157.397	6.74789	0	0
11.9	166	157.881	157.016	8.11879	0	0
11.91	145	157.513	156.638	-12.5126	0	0
11.92	176	157.146	156.261	18.8537	0	0
11.93	179	156.782	155.887	22.2178	0	0
11.94	173	156.42	155.515	16.5796	0	0
11.95	163	156.061	155.144	6.93905	0	0
11.96	156	155.704	154.776	0.296266	0	0
11.97	158	155.349	154.41	2.65121	0	0
11.98	159	154.996	154.047	4.00389	0	0
11.99	156	154.646	153.685	1.35429	0	0
12	182	154.298	153.325	27.7024	0	0
12.01	159	153.952	152.967	5.0483	0	0
12.02	143	153.608	152.611	-10.6081	0	0
12.03	155	153.267	152.258	1.73323	0	0
12.04	144	152.928	151.906	-8.92769	0	0
12.05	146	152.591	151.556	-6.59089	0	0
12.06	149	152.256	151.209	-3.25634	0	0
12.07	144	151.924	150.863	-7.92406	0	0
12.08	135	151.594	150.52	-16.594	0	0
12.09	155	151.266	150.178	3.73371	0	0
12.1	170	150.941	149.839	19.0592	0	0
12.11	147	150.618	149.501	-3.61758	0	0
12.12	165	150.297	149.166	14.7034	0	0
12.13	134	149.978	148.832	-15.9779	0	0
12.14	129	149.661	148.5	-20.6615	0	0
12.15	144	149.347	148.171	-5.34735	0	0
12.16	137	149.036	147.843	-12.0355	0	0
12.17	166	148.726	147.518	17.2741	0	0
12.18	137	148.418	147.194	-11.4185	0	0
12.19	161	148.113	146.872	12.8865	0	0
12.2	134	147.811	146.552	-13.8107	0	0
12.21	158	147.51	146.234	10.4898	0	0
12.22	156	147.212	145.918	8.78802	0	0
12.23	134	146.916	145.604	-12.9161	0	0
12.24	130	146.622	145.292	-16.6224	0	0
12.25	159	146.331	144.982	12.6689	0	0
12.26	157	146.042	144.673	10.9579	0	0
12.27	162	145.755	144.367	16.2446	0	0
12.28	168	145.471	144.062	22.529	0	0
12.29	167	145.189	143.759	21.8111	0	0
12.3	151	144.909	143.458	6.09082	0	0
12.31	159	144.632	143.159	14.3682	0	0
12.32	165	144.357	142.862	20.6433	0	0
12.33	148	144.084	142.567	3.91601	0	0
12.34	142	143.814	142.274	-1.81363	0	0
12.35	149	143.546	141.982	5.45436	0	0
12.36	157	143.28	141.692	13.72	0	0
12.37	142	143.017	141.405	-1.0168	0	0
12.38	142	142.756	141.118	-0.755966	0	0
12.39	127	142.498	140.834	-15.4976	0	0
12.4	150	142.242	140.552	7.75845	0	0
12.41	145	141.988	140.271	3.01202	0	0
12.42	150	141.737	139.992	8.26314	0	0
12.43	151	141.488	139.715	9.5118	0	0
12.44	142	141.242	139.44	0.757977	0	0
12.45	130	140.998	139.167	-10.9983	0	0
12.46	138	140.757	138.895	-2.75715	0	0
12.47	121	140.518	138.625	-19.5185	0	0
12.48	139	140.282	138.357	-1.28239	0	0
12.49	115	140.049	138.09	-25.0489	0	0
12.5	143	139.818	137.826	3.18211	0	0
12.51	146	139.589	137.563	6.41046	0	0
12.52	132	139.364	137.302	-7.36382	0	0
12.53	123	139.141	137.042	-16.1408	0	0
12.54	153	138.92	136.785	14.0796	0	0
12.55	137	138.703	136.529	-1.70267	0	0
12.56	146	138.488	136.274	7.51228	0	0
12.57	144	138.275	136.022	5.72447	0	0
12.58	139	138.066	135.771	0.933875	0	0
12.59	156	137.859	135.522	18.1405	0	0
12.6	145	137.656	135.275	7.34417	0	0
12.61	157	137.455	135.029	19.545	0	0
12.62	133	137.257	134.785	-4.25711	0	0
12.63	147	137.062	134.542	9.93782	0	0
12.64	151	136.87	134.302	14.1297	0	0
12.65	125	136.681	134.062	-11.6814	0	0
12.66	140	136.496	133.825	3.50439	0	0
12.67	119	136.313	133.589	-17.313	0	0
12.68	156	136.133	133.355	19.8665	0	0
12.69	124	135.957	133.123	-11.9573	0	0
12.7	126	135.784	132.892	-9.78438	0	0
12.71	138	135.615	132.662	2.38521	0	0
12.72	146	135.449	132.435	10.5514	0	0
12.73	131	135.286	132.209	-4.28585	0	0
12.74	134	135.127	131.984	-1.12661	0	0
12.75	159	134.971	131.762	24.0291	0	0
12.76	146	134.819	131.54	11.1811	0	0
12.77	131	134.671	131.321	-3.67055	0	0
12.78	158	134.526	131.102	23.474	0	0
12.79	128	134.385	130.886	-6.38518	0	0
12.8	141	134.248	130.671	6.75172	0	0
12.81	119	134.115	130.458	-15.1153	0	0
12.82	133	133.986	130.246	-0.986417	0	0
12.83	136	133.862	130.036	2.13843	0	0
12.84	134	133.741	129.827	0.259125	0	0
12.85	146	133.624	129.62	12.3756	0	0
12.86	143	133.512	129.414	9.48783	0	0
12.87	156	133.404	129.21	22.5957	0	0
12.88	126	133.301	129.007	-7.30079	0	0
12.89	138	133.202	128.806	4.79826	0	0
12.9	167	133.107	128.607	33.8928	0	0
12.91	157	133.017	128.408	23.9828	0	0
12.92	143	132.932	128.212	10.0683	0	0
12.93	141	132.851	128.017	8.14905	0	0
12.94	152	132.775	127.823	19.2252	0	0
12.95	133	132.703	127.631	0.296676	0	0
12.96	132	132.637	127.44	-0.63655	0	0
12.97	150	132.575	127.251	17.4255	0	0
12.98	132	132.517	127.063	-0.517136	0	0
12.99	140	132.464	126.877	7.5355	0	0
13	148	132.417	126.692	15.5834	0	0
13.01	139	132.373	126.508	6.62667	0	0
13.02	146	132.335	126.326	13.6653	0	0
13.03	149	132.301	126.146	16.6992	0	0
13.04	149	132.272	125.967	16.7285	0	0
13.05	98	132.247	125.789	-34.2468	0	0
13.06	147	132.227	125.612	14.7734	0	0
13.07	128	132.211	125.438	-4.21101	0	0
13.08	147	132.2	125.264	14.8001	0	0
13.09	152	132.193	125.092	19.8067	0	0
13.1	144	132.191	124.921	11.8088	0	0
13.11	133	132.194	124.751	0.806357	0	0
13.12	123	132.201	124.583	-9.20066	0	0
13.13	145	132.212	124.417	12.7877	0	0
13.14	117	132.229	124.251	-15.2287	0	0
13.15	137	132.25	124.087	4.74993	0	0
13.16	125	132.276	123.925	-7.27651	0	0
13.17	136	132.308	123.763	3.69169	0	0
13.18	132	132.346	123.603	-0.345795	0	0
13.19	127	132.389	123.445	-5.38935	0	0
13.2	139	132.439	123.287	6.56056	0	0
13.21	125	132.497	123.132	-7.49664	0	0
13.22	119	132.562	122.977	-13.5616	0	0
13.23	128	132.635	122.823	-4.63501	0	0
13.24	143	132.718	122.671	10.2822	0	0
13.25	116	132.811	122.52	-16.8109	0	0
13.26	127	132.916	122.371	-5.91547	0	0
13.27	116	133.033	122.223	-17.0326	0	0
13.28	132	133.164	122.076	-1.16368	0	0
13.29	162	133.31	121.93	28.6899	0	0
13.3	120	133.473	121.785	-13.4734	0	0
13.31	133	133.655	121.642	-0.65513	0	0
13.32	132	133.857	121.5	-1.85704	0	0
13.33	142	134.081	121.36	7.91918	0	0
13.34	136	134.328	121.22	1.67178	0	0
13.35	152	134.601	121.082	17.399	0	0
13.36	130	134.901	120.945	-4.90066	0	0
13.37	163	135.229	120.809	27.7711	0	0
13.38	142	135.587	120.674	6.41308	0	0
13.39	138	135.976	120.541	2.02411	0	0
13.4	137	136.397	120.409	0.603485	0	0
13.41	162	136.849	120.278	25.1509	0	0
13.42	125	137.333	120.148	-12.3334	0	0
13.43	142	137.849	120.019	4.15141	0	0
13.44	148	138.393	119.892	9.60697	0	0
13.45	156	138.964	119.765	17.0357	0	0
13.46	142	139.559	119.64	2.44105	0	0
13.47	135	140.173	119.516	-5.17263	0	0
13.48	152	140.8	119.393	11.2002	0	0
13.49	133	141.434	119.272	-8.43393	0	0
13.5	153	142.067	119.151	10.9327	0	0
13.51	125	142.691	119.031	-17.6911	0	0
13.52	154	143.296	118.913	10.7042	0	0
13.53	143	143.871	118.796	-0.871026	0	0
13.54	135	144.406	118.68	-9.4059	0	0
13.55	125	144.889	118.565	-19.8894	0	0
13.56	156	145.311	118.451	10.6892	0	0
13.57	146	145.66	118.338	0.340315	0	0
13.58	172	145.927	118.226	26.0731	0	0
13.59	166	146.104	118.115	19.8956	0	0
13.6	151	146.186	118.006	4.81389	0	0
13.61	155	146.174	117.897	8.82622	0	0
13.62	149	146.08	117.79	2.91984	0	0
13.63	138	145.905	117.683	-7.90524	0	0
13.64	171	145.65	117.578	25.3496	0	0
13.65	146	145.326	117.474	0.674219	0	0
13.66	137	144.937	117.371	-7.93703	0	0
13.67	151	144.488	117.268	6.51154	0	0
13.68	151	143.985	117.167	7.01487	0	0
13.69	158	143.433	117.067	14.5673	0	0
13.7	135	142.837	116.968	-7.83745	0	0
13.71	136	142.206	116.869	-6.20576	0	0
13.72	139	141.544	116.772	-2.54433	0	0
13.73	149	140.86	116.676	8.1402	0	0
13.74	139	140.159	116.581	-1.15869	0	0
13.75	175	139.447	116.487	35.5527	0	0
13.76	135	138.732	116.393	-3.7315	0	0
13.77	153	138.017	116.301	14.9832	0	0
13.78	125	137.308	116.21	-12.3082	0	0
13.79	136	136.61	116.119	-0.610122	0	0
13.8	132	135.926	116.03	-3.92645	0	0
13.81	129	135.261	115.941	-6.26049	0	0
13.82	141	134.615	115.854	6.38501	0	0
13.83	131	133.992	115.767	-2.99214	0	0
13.84	142	133.394	115.681	8.60638	0	0
13.85	123	132.821	115.597	-9.82062	0	0
13.86	142	132.274	115.513	9.72613	0	0
13.87	145	131.754	115.43	13.2463	0	0
13.88	144	131.26	115.348	12.7399	0	0
13.89	118	130.793	115.267	-12.7928	0	0
13.9	119	130.351	115.186	-11.3511	0	0
13.91	143	129.934	115.107	13.0658	0	0
13.92	133	129.541	115.028	3.45885	0	0
13.93	111	129.171	114.951	-18.1707	0	0
13.94	148	128.822	114.874	19.1784	0	0
13.95	167	128.493	114.798	38.5075	0	0
13.96	127	128.182	114.723	-1.18193	0	0
13.97	101	127.888	114.649	-26.8885	0	0
13.98	131	127.611	114.575	3.3892	0	0
13.99	158	127.347	114.503	30.6527	0	0
14	125	127.097	114.431	-2.09672	0	0
14.01	130	126.858	114.36	3.1424	0	0
14.02	129	126.629	114.29	2.37134	0	0
14.03	151	126.409	114.221	24.5913	0	0
14.04	137	126.197	114.152	10.8035	0	0
14.05	111	125.991	114.084	-14.9909	0	0
14.06	140	125.791	114.017	14.2089	0	0
14.07	133	125.596	113.951	7.40405	0	0
14.08	112	125.405	113.886	-13.4047	0	0
14.09	132	125.217	113.821	6.78336	0	0
14.1	128	125.031	113.758	2.96901	0	0
14.11	131	124.847	113.695	6.1528	0	0
14.12	130	124.665	113.632	5.33527	0	0
14.13	112	124.483	113.571	-12.4831	0	0
14.14	124	124.302	113.51	-0.302011	0	0
14.15	110	124.121	113.45	-14.1211	0	0
14.16	142	123.94	113.39	18.06	0	0
14.17	142	123.759	113.332	18.2413	0	0
14.18	114	123.577	113.274	-9.57698	0	0
14.19	133	123.395	113.216	9.60529	0	0
14.2	125	123.212	113.16	1.78814	0	0
14.21	118	123.028	113.104	-5.02841	0	0
14.22	108	122.844	113.049	-14.8444	0	0
14.23	127	122.66	112.995	4.34018	0	0
14.24	162	122.475	112.941	39.5252	0	0
14.25	119	122.289	112.888	-3.28942	0	0
14.26	133	122.104	112.835	10.8962	0	0
14.27	116	121.918	112.783	-5.91804	0	0
14.28	122	121.732	112.732	0.267687	0	0
14.29	121	121.547	112.682	-0.546754	0	0
14.3	112	121.362	112.632	-9.36152	0	0
14.31	120	121.177	112.583	-1.17677	0	0
14.32	113	120.993	112.534	-7.99266	0	0
14.33	114	120.809	112.486	-6.80936	0	0
14.34	128	120.627	112.439	7.37298	0	0
14.35	113	120.446	112.392	-7.4458	0	0
14.36	138	120.266	112.346	17.7342	0	0
14.37	123	120.087	112.3	2.91272	0	0
14.38	122	119.91	112.255	2.08973	0	0
14.39	119	119.735	112.211	-0.734931	0	0
14.4	113	119.561	112.167	-6.56138	0	0
14.41	131	119.39	112.124	11.6103	0	0
14.42	106	119.22	112.082	-13.2201	0	0
14.43	113	119.052	112.04	-6.05253	0	0
14.44	133	118.887	111.998	14.1128	0	0
14.45	132	118.724	111.957	13.276	0	0
14.46	120	118.563	111.917	1.43676	0	0
14.47	140	118.405	111.877	21.5952	0	0
14.48	121	118.249	111.837	2.75119	0	0
14.49	127	118.095	111.799	8.90473	0	0
14.5	116	117.944	111.76	-1.94422	0	0
14.51	144	117.796	111.722	26.2043	0	0
14.52	123	117.65	111.685	5.3503	0	0
14.53	104	117.506	111.648	-13.5063	0	0
14.54	125	117.365	111.612	7.63464	0	0
14.55	121	117.227	111.576	3.77299	0	0
14.56	106	117.091	111.541	-11.0912	0	0
14.57	120	116.958	111.506	3.04207	0	0
14.58	99	116.827	111.471	-17.8272	0	0
14.59	131	116.699	111.437	14.3011	0	0
14.6	128	116.573	111.404	11.4269	0	0
14.61	111	116.45	111.371	-5.44972	0	0
14.62	114	116.329	111.338	-2.32877	0	0
14.63	117	116.21	111.306	0.789807	0	0
14.64	122	116.094	111.274	5.90604	0	0
14.65	117	115.98	111.243	1.01997	0	0
14.66	117	115.868	111.212	1.13163	0	0
14.67	110	115.759	111.182	-5.75893	0	0
14.68	122	115.652	111.152	6.34832	0	0
14.69	113	115.547	111.122	-2.54657	0	0
14.7	137	115.444	111.093	21.5564	0	0
14.71	108	115.343	111.064	-7.34261	0	0
14.72	120	115.244	111.035	4.75633	0	0
14.73	131	115.147	111.007	15.8533	0	0
14.74	119	115.052	110.979	3.94834	0	0
14.75	119	114.959	110.952	4.0415	0	0
14.76	114	114.867	110.925	-0.867177	0	0
14.77	119	114.778	110.898	4.22235	0	0
14.78	134	114.69	110.872	19.3101	0	0
14.79	122	114.604	110.846	7.39617	0	0
14.8	124	114.519	110.82	9.48056	0	0
14.81	119	114.437	110.795	4.56332	0	0
14.82	129	114.356	110.77	14.6445	0	0
14.83	133	114.276	110.745	18.7241	0	0
14.84	110	114.198	110.721	-4.1978	0	0
14.85	107	114.121	110.696	-7.12116	0	0
14.86	126	114.046	110.672	11.954	0	0
14.87	127	113.972	110.649	13.0278	0	0
14.88	114	113.9	110.626	0.10026	0	0
14.89	116	113.829	110.603	2.17136	0	0
14.9	112	113.759	110.58	-1.75883	0	0
14.91	118	113.69	110.558	4.30972	0	0
14.92	125	113.623	110.535	11.377	0	0
14.93	107	113.557	110.513	-6.55684	0	0
14.94	102	113.492	110.492	-11.4919	0	0
14.95	119	113.428	110.47	5.57194	0	0
14.96	131	113.365	110.449	17.6347	0	0
14.97	104	113.304	110.428	-9.30371	0	0
14.98	131	113.243	110.407	17.7569	0	0
14.99	119	113.183	110.387	5.81646	0	0
15	115	113.125	110.366	1.87504	0	0
15.01	103	113.067	110.346	-10.0673	0	0
15.02	103	113.011	110.326	-10.0107	0	0
15.03	121	112.955	110.307	8.04509	0	0
15.04	110	112.9	110.287	-2.90005	0	0
15.05	123	112.846	110.268	10.154	0	0
15.06	129	112.793	110.248	16.2071	0	0
15.07	117	112.74	110.229	4.25945	0	0
15.08	111	112.689	110.21	-1.689	0	0
15.09	123	112.638	110.192	10.3618	0	0
15.1	117	112.588	110.173	4.41178	0	0
15.11	112	112.539	110.155	-0.538938	0	0
15.12	138	112.49	110.136	25.5096	0	0
15.13	102	112.442	110.118	-10.4425	0	0
15.14	122	112.395	110.1	9.60472	0	0
15.15	121	112.349	110.082	8.65128	0	0
15.16	131	112.303	110.064	18.6972	0	0
15.17	122	112.257	110.046	9.74251	0	0
15.18	119	112.213	110.029	6.78722	0	0
15.19	96	112.169	110.011	-16.1686	0	0
15.2	103	112.125	109.994	-9.12507	0	0
15.21	112	112.082	109.976	-0.0820354	0	0
15.22	124	112.04	109.959	11.9605	0	0
15.23	98	111.998	109.942	-13.9975	0	0
15.24	97	111.956	109.924	-14.956	0	0
15.25	128	111.915	109.907	16.085	0	0
15.26	113	111.874	109.89	1.12556	0	0
15.27	124	111.834	109.873	12.1657	0	0
15.28	104	111.795	109.856	-7.79462	0	0
15.29	116	111.755	109.839	4.24465	0	0
15.3	100	111.716	109.822	-11.7165	0	0
15.31	105	111.678	109.805	-6.67799	0	0
15.32	108	111.64	109.788	-3.63987	0	0
15.33	104	111.602	109.771	-7.60211	0	0
15.34	102	111.565	109.754	-9.56469	0	0
15.35	121	111.528	109.737	9.4724	0	0
15.36	106	111.491	109.72	-5.49083	0	0
15.37	119	111.454	109.703	7.54563	0	0
15.38	124	111.418	109.686	12.5818	0	0
15.39	98	111.382	109.669	-13.3823	0	0
15.4	109	111.347	109.652	-2.34666	0	0
15.41	123	111.311	109.635	11.6887	0	0
15.42	136	111.276	109.618	24.7239	0	0
15.43	121	111.241	109.601	9.75879	0	0
15.44	107	111.207	109.583	-4.20651	0	0
15.45	110	111.172	109.566	-1.17201	0	0
15.46	111	111.138	109.549	-0.137698	0	0
15.47	106	111.104	109.531	-5.10357	0	0
15.48	113	111.07	109.513	1.93039	0	0
15.49	109	111.036	109.496	-2.03581	0	0
15.5	87	111.002	109.478	-24.0022	0	0
15.51	105	110.969	109.46	-5.96862	0	0
15.52	111	110.935	109.442	0.0647765	0	0
15.53	110	110.902	109.424	-0.901936	0	0
15.54	115	110.869	109.406	4.13125	0	0
15.55	115	110.836	109.387	4.16434	0	0
15.56	114	110.803	109.369	3.19736	0	0
15.57	99	110.77	109.35	-11.7697	0	0
15.58	114	110.737	109.331	3.26319	0	0
15.59	106	110.704	109.312	-4.70398	0	0
15.6	100	110.671	109.293	-10.6712	0	0
15.61	121	110.638	109.274	10.3616	0	0
15.62	141	110.606	109.254	30.3943	0	0
15.63	109	110.573	109.234	-1.57293	0	0
15.64	119	110.54	109.215	8.45981	0	0
15.65	118	110.507	109.195	7.49255	0	0
15.66	116	110.475	109.174	5.52532	0	0
15.67	103	110.442	109.154	-7.44189	0	0
15.68	108	110.409	109.133	-2.40905	0	0
15.69	117	110.376	109.112	6.62383	0	0
15.7	99	110.343	109.091	-11.3432	0	0
15.71	96	110.31	109.07	-14.3102	0	0
15.72	135	110.277	109.048	24.7229	0	0
15.73	116	110.244	109.026	5.75599	0	0
15.74	120	110.211	109.004	9.78921	0	0
15.75	123	110.177	108.982	12.8225	0	0
15.76	101	110.144	108.96	-9.14412	0	0
15.77	102	110.111	108.937	-8.11067	0	0
15.78	130	110.077	108.914	19.9229	0	0
15.79	103	110.043	108.891	-7.04351	0	0
15.8	128	110.01	108.867	17.9902	0	0
15.81	107	109.976	108.844	-2.97601	0	0
15.82	105	109.942	108.82	-4.94213	0	0
15.83	100	109.908	108.796	-9.90815	0	0
15.84	105	109.874	108.772	-4.87408	0	0
15.85	113	109.84	108.747	3.16008	0	0
15.86	107	109.806	108.722	-2.80566	0	0
15.87	97	109.771	108.697	-12.7713	0	0
15.88	93	109.737	108.672	-16.7368	0	0
15.89	111	109.702	108.647	1.29773	0	0
15.9	110	109.668	108.621	0.332396	0	0
15.91	121	109.633	108.595	11.3672	0	0
15.92	111	109.598	108.569	1.40205	0	0
15.93	108	109.563	108.543	-1.56297	0	0
15.94	101	109.528	108.516	-8.52787	0	0
15.95	102	109.493	108.49	-7.49267	0	0
15.96	124	109.457	108.463	14.5427	0	0
15.97	103	109.422	108.436	-6.42192	0	0
15.98	118	109.386	108.408	8.61362	0	0
15.99	133	109.351	108.381	23.6493	0	0
16	108	109.315	108.353	-1.31495	0	0
16.01	121	109.279	108.325	11.7209	0	0
16.02	123	109.243	108.297	13.7569	0	0
16.03	109	109.207	108.268	-0.206923	0	0
16.04	105	109.171	108.24	-4.17067	0	0
16.05	115	109.134	108.211	5.8657	0	0
16.06	129	109.098	108.182	19.9022	0	0
16.07	120	109.061	108.152	10.9388	0	0
16.08	104	109.025	108.123	-5.02446	0	0
16.09	102	108.988	108.093	-6.98759	0	0
16.1	128	108.951	108.063	19.0494	0	0
16.11	107	108.913	108.033	-1.91349	0	0
16.12	133	108.876	108.003	24.1238	0	0
16.13	115	108.839	107.972	6.16113	0	0
16.14	132	108.801	107.941	23.1986	0	0
16.15	130	108.764	107.91	21.2362	0	0
16.16	123	108.726	107.879	14.274	0	0
16.17	104	108.688	107.848	-4.6881	0	0
16.18	90	108.65	107.816	-18.6501	0	0
16.19	110	108.612	107.784	1.38807	0	0
16.2	109	108.574	107.752	0.426359	0	0
16.21	99	108.535	107.72	-9.53522	0	0
16.22	106	108.497	107.688	-2.49667	0	0
16.23	111	108.458	107.655	2.54202	0	0
16.24	107	108.419	107.623	-1.41917	0	0
16.25	113	108.38	107.59	4.61979	0	0
16.26	108	108.341	107.556	-0.341119	0	0
16.27	121	108.302	107.523	12.6981	0	0
16.28	116	108.263	107.489	7.73747	0	0
16.29	110	108.223	107.456	1.77697	0	0
16.3	112	108.183	107.421	3.81661	0	0
16.31	104	108.144	107.387	-4.14362	0	0
16.32	127	108.104	107.353	18.8963	0	0
16.33	103	108.064	107.318	-5.06365	0	0
16.34	104	108.023	107.283	-4.02346	0	0
16.35	90	107.983	107.248	-17.9831	0	0
16.36	104	107.943	107.213	-3.94267	0	0
16.37	104	107.902	107.178	-3.90206	0	0
16.38	120	107.861	107.142	12.1387	0	0
16.39	105	107.82	107.106	-2.82042	0	0
16.4	121	107.779	107.07	13.2206	0	0
16.41	115	107.738	107.034	7.26177	0	0
16.42	108	107.697	106.998	0.303082	0	0
16.43	115	107.656	106.961	7.34453	0	0
16.44	101	107.614	106.925	-6.61388	0	0
16.45	116	107.572	106.888	8.42786	0	0
16.46	95	107.53	106.851	-12.5303	0	0
16.47	111	107.488	106.813	3.51175	0	0
16.48	108	107.446	106.776	0.553906	0	0
16.49	128	107.404	106.738	20.5962	0	0
16.5	113	107.361	106.7	5.63865	0	0
16.51	112	107.319	106.662	4.68123	0	0
16.52	121	107.276	106.624	13.724	0	0
16.53	107	107.233	106.585	-0.23317	0	0
16.54	107	107.19	106.547	-0.190158	0	0
16.55	102	107.147	106.508	-5.147	0	0
16.56	100	107.104	106.469	-7.10371	0	0
16.57	123	107.06	106.43	15.9397	0	0
16.58	114	107.017	106.39	6.98332	0	0
16.59	117	106.973	106.351	10.027	0	0
16.6	104	106.929	106.311	-2.92909	0	0
16.61	114	106.885	106.271	7.11492	0	0
16.62	96	106.841	106.231	-10.8409	0	0
16.63	114	106.797	106.191	7.20337	0	0
16.64	110	106.752	106.15	3.24781	0	0
16.65	107	106.708	106.109	0.292393	0	0
16.66	106	106.663	106.069	-0.662881	0	0
16.67	104	106.618	106.028	-2.61801	0	0
16.68	106	106.573	105.986	-0.573002	0	0
16.69	110	106.528	105.945	3.47215	0	0
16.7	95	106.483	105.903	-11.4825	0	0
16.71	114	106.437	105.862	7.56289	0	0
16.72	122	106.391	105.82	15.6085	0	0
16.73	91	106.346	105.778	-15.3458	0	0
16.74	99	106.3	105.735	-7.29994	0	0
16.75	116	106.254	105.693	9.74606	0	0
16.76	130	106.208	105.65	23.7922	0	0
16.77	102	106.162	105.608	-4.16149	0	0
16.78	99	106.115	105.564	-7.11506	0	0
16.79	104	106.069	105.521	-2.06848	0	0
16.8	105	106.022	105.478	-1.02177	0	0
16.81	115	105.975	105.435	9.02509	0	0
16.82	103	105.928	105.391	-2.9279	0	0
16.83	106	105.881	105.347	0.119237	0	0
16.84	107	105.834	105.303	1.16652	0	0
16.85	109	105.786	105.259	3.21394	0	0
16.86	116	105.739	105.215	10.2615	0	0
16.87	100	105.691	105.17	-5.69079	0	0
16.88	102	105.643	105.125	-3.64294	0	0
16.89	86	105.595	105.081	-19.595	0	0
16.9	114	105.547	105.035	8.45317	0	0
16.91	94	105.499	104.99	-11.4986	0	0
16.92	102	105.45	104.945	-3.45016	0	0
16.93	121	105.402	104.899	15.5984	0	0
16.94	96	105.353	104.854	-9.35292	0	0
16.95	104	105.304	104.808	-1.3041	0	0
16.96	103	105.255	104.762	-2.25514	0	0
16.97	99	105.206	104.716	-6.20603	0	0
16.98	103	105.157	104.669	-2.15679	0	0
16.99	96	105.107	104.623	-9.10741	0	0
17	96	105.058	104.576	-9.0579	0	0
17.01	95	105.008	104.529	-10.0082	0	0
17.02	104	104.959	104.482	-0.958451	0	0
17.03	93	104.909	104.435	-11.9085	0	0
17.04	108	104.859	104.388	3.14154	0	0
17.05	99	104.808	104.34	-5.80825	0	0
17.06	112	104.758	104.293	7.24209	0	0
17.07	105	104.707	104.245	0.292566	0	0
17.08	112	104.657	104.197	7.34318	0	0
17.09	99	104.606	104.149	-5.60607	0	0
17.1	103	104.555	104.1	-1.55519	0	0
17.11	106	104.504	104.052	1.49583	0	0
17.12	105	104.453	104.003	0.546986	0	0
17.13	96	104.402	103.954	-8.40172	0	0
17.14	105	104.35	103.906	0.649699	0	0
17.15	109	104.299	103.856	4.70126	0	0
17.16	86	104.247	103.807	-18.2471	0	0
17.17	106	104.195	103.758	1.80478	0	0
17.18	91	104.143	103.708	-13.1433	0	0
17.19	85	104.091	103.659	-19.0912	0	0
17.2	97	104.039	103.609	-7.03895	0	0
17.21	106	103.987	103.559	2.01341	0	0
17.22	106	103.934	103.509	2.0659	0	0
17.23	100	103.882	103.459	-3.88148	0	0
17.24	95	103.829	103.408	-8.82873	0	0
17.25	92	103.776	103.358	-11.7758	0	0
17.26	99	103.723	103.307	-4.72283	0	0
17.27	88	103.67	103.256	-15.6697	0	0
17.28	97	103.616	103.205	-6.61641	0	0
17.29	105	103.563	103.154	1.437	0	0
17.3	85	103.51	103.102	-18.5095	0	0
17.31	106	103.456	103.051	2.5442	0	0
17.32	108	103.402	102.999	4.59799	0	0
17.33	85	103.348	102.947	-18.3481	0	0
17.34	97	103.294	102.895	-6.29404	0	0
17.35	96	103.24	102.843	-7.23986	0	0
17.36	104	103.186	102.791	0.814447	0	0
17.37	118	103.131	102.739	14.8689	0	0
17.38	104	103.077	102.686	0.92344	0	0
17.39	95	103.022	102.634	-8.02187	0	0
17.4	90	102.967	102.581	-12.9671	0	0
17.41	94	102.912	102.528	-8.91212	0	0
17.42	99	102.857	102.475	-3.85706	0	0
17.43	112	102.802	102.422	9.19813	0	0
17.44	108	102.747	102.368	5.25344	0	0
17.45	89	102.691	102.315	-13.6911	0	0
17.46	92	102.636	102.261	-10.6356	0	0
17.47	99	102.58	102.208	-3.57987	0	0
17.48	97	102.524	102.154	-5.52406	0	0
17.49	84	102.468	102.1	-18.4681	0	0
17.5	98	102.412	102.045	-4.41207	0	0
17.51	92	102.356	101.991	-10.3559	0	0
17.52	95	102.3	101.937	-7.2996	0	0
17.53	100	102.243	101.882	-2.24318	0	0
17.54	104	102.187	101.827	1.81336	0	0
17.55	96	102.13	101.772	-6.12997	0	0
17.56	96	102.073	101.718	-6.07319	0	0
17.57	103	102.016	101.662	0.983712	0	0
17.58	105	101.959	101.607	3.04073	0	0
17.59	108	101.902	101.552	6.09788	0	0
17.6	91	101.845	101.496	-10.8449	0	0
17.61	106	101.787	101.441	4.21251	0	0
17.62	98	101.73	101.385	-3.72999	0	0
17.63	86	101.672	101.329	-15.6724	0	0
17.64	120	101.615	101.273	18.3853	0	0
17.65	100	101.557	101.217	-1.5568	0	0
17.66	92	101.499	101.16	-9.49883	0	0
17.67	116	101.441	101.104	14.5592	0	0
17.68	92	101.383	101.047	-9.38256	0	0
17.69	109	101.324	100.991	7.67575	0	0
17.7	107	101.266	100.934	5.73418	0	0
17.71	97	101.207	100.877	-4.20728	0	0
17.72	96	101.149	100.82	-5.14863	0	0
17.73	95	101.09	100.763	-6.08986	0	0
17.74	96	101.031	100.706	-5.03098	0	0
17.75	109	100.972	100.648	8.02801	0	0
17.76	89	100.913	100.591	-11.9129	0	0
17.77	101	100.854	100.533	0.146335	0	0
17.78	107	100.794	100.475	6.20566	0	0
17.79	104	100.735	100.417	3.2651	0	0
17.8	99	100.675	100.359	-1.67535	0	0
17.81	84	100.616	100.301	-16.6157	0	0
17.82	104	100.556	100.243	3.44409	0	0
17.83	102	100.496	100.184	1.50397	0	0
17.84	90	100.436	100.126	-10.436	0	0
17.85	93	100.376	100.067	-7.37595	0	0
17.86	80	100.316	100.008	-20.3157	0	0
17.87	90	100.255	99.9494	-10.2554	0	0
17.88	97	100.195	99.8905	-3.19501	0	0
17.89	98	100.135	99.8313	-2.13448	0	0
17.9	98	100.074	99.7721	-2.07384	0	0
17.91	108	100.013	99.7128	7.9869	0	0
17.92	107	99.9523	99.6533	7.04774	0	0
17.93	90	99.8913	99.5937	-9.89131	0	0
17.94	77	99.8303	99.534	-22.8302	0	0
17.95	96	99.7691	99.4742	-3.76909	0	0
17.96	92	99.7078	99.4143	-7.70783	0	0
17.97	106	99.6465	99.3543	6.35354	0	0
17.98	105	99.585	99.2942	5.41501	0	0
17.99	107	99.5234	99.2339	7.47658	0	0
18	97	99.4617	99.1735	-2.46174	0	0
18.01	93	99.4	99.1131	-6.39997	0	0
18.02	103	99.3381	99.0525	3.66191	0	0
18.03	83	99.2761	98.9918	-16.2761	0	0
18.04	91	99.214	98.931	-8.21403	0	0
18.05	89	99.1519	98.8701	-10.1519	0	0
18.06	104	99.0896	98.8091	4.91042	0	0
18.07	114	99.0272	98.7479	14.9728	0	0
18.08	96	98.9647	98.6867	-2.96473	0	0
18.09	82	98.9022	98.6254	-16.9021	0	0
18.1	90	98.8395	98.5639	-8.83948	0	0
18.11	84	98.7767	98.5024	-14.7767	0	0
18.12	102	98.7138	98.4407	3.28615	0	0
18.13	97	98.6509	98.379	-1.65089	0	0
18.14	83	98.5878	98.3171	-15.5878	0	0
18.15	96	98.5247	98.2551	-2.52468	0	0
18.16	94	98.4614	98.1931	-4.46143	0	0
18.17	114	98.3981	98.1309	15.6019	0	0
18.18	88	98.3346	98.0686	-10.3346	0	0
18.19	88	98.2711	98.0062	-10.2711	0	0
18.2	72	98.2075	97.9438	-26.2075	0	0
18.21	82	98.1438	97.8812	-16.1438	0	0
18.22	91	98.08	97.8185	-7.07998	0	0
18.23	86	98.0161	97.7557	-12.0161	0	0
18.24	94	97.9521	97.6929	-3.95209	0	0
18.25	99	97.888	97.6299	1.112	0	0
18.26	98	97.8238	97.5668	0.176167	0	0
18.27	88	97.7596	97.5037	-9.75957	0	0
18.28	102	97.6952	97.4404	4.30478	0	0
18.29	87	97.6308	97.3771	-10.6308	0	0
18.3	95	97.5662	97.3136	-2.56625	0	0
18.31	113	97.5016	97.2501	15.4984	0	0
18.32	80	97.4369	97.1864	-17.4369	0	0
18.33	90	97.3721	97.1227	-7.37214	0	0
18.34	106	97.3073	97.0589	8.69274	0	0
18.35	110	97.2423	96.9949	12.7577	0	0
18.36	87	97.1772	96.9309	-10.1772	0	0
18.37	88	97.1121	96.8668	-9.11211	0	0
18.38	90	97.0469	96.8026	-7.04689	0	0
18.39	97	96.9816	96.7383	0.0184159	0	0
18.4	102	96.9162	96.674	5.0838	0	0
18.41	81	96.8507	96.6095	-15.8507	0	0
18.42	86	96.7852	96.5449	-10.7852	0	0
18.43	75	96.7195	96.4803	-21.7195	0	0
18.44	89	96.6538	96.4155	-7.65381	0	0
18.45	96	96.588	96.3507	-0.58801	0	0
18.46	86	96.5221	96.2858	-10.5221	0	0
18.47	84	96.4562	96.2208	-12.4562	0	0
18.48	97	96.3901	96.1557	0.609878	0	0
18.49	83	96.324	96.0906	-13.324	0	0
18.5	83	96.2578	96.0253	-13.2578	0	0
18.51	92	96.1915	95.96	-4.19152	0	0
18.52	88	96.1252	95.8946	-8.12516	0	0
18.53	100	96.0587	95.8291	3.94128	0	0
18.54	86	95.9922	95.7635	-9.99221	0	0
18.55	93	95.9256	95.6978	-2.92562	0	0
18.56	86	95.8589	95.6321	-9.85895	0	0
18.57	102	95.7922	95.5662	6.20779	0	0
18.58	93	95.7254	95.5003	-2.72539	0	0
18.59	78	95.6585	95.4343	-17.6585	0	0
18.6	85	95.5915	95.3683	-10.5915	0	0
18.61	95	95.5245	95.3021	-0.524487	0	0
18.62	81	95.4574	95.2359	-14.4574	0	0
18.63	89	95.3902	95.1696	-6.39018	0	0
18.64	106	95.3229	95.1032	10.6771	0	0
18.65	85	95.2556	95.0367	-10.2556	0	0
18.66	75	95.1882	94.9702	-20.1882	0	0
18.67	66	95.1207	94.9035	-29.1207	0	0
18.68	78	95.0532	94.8369	-17.0532	0	0
18.69	102	94.9856	94.7701	7.01445	0	0
18.7	92	94.9179	94.7032	-2.91786	0	0
18.71	84	94.8501	94.6363	-10.8501	0	0
18.72	92	94.7823	94.5693	-2.78229	0	0
18.73	106	94.7144	94.5023	11.2856	0	0
18.74	90	94.6464	94.4351	-4.64644	0	0
18.75	92	94.5784	94.3679	-2.57841	0	0
18.76	91	94.5103	94.3007	-3.51032	0	0
18.77	108	94.4422	94.2333	13.5578	0	0
18.78	77	94.3739	94.1659	-17.3739	0	0
18.79	87	94.3056	94.0984	-7.30564	0	0
18.8	88	94.2373	94.0308	-6.23728	0	0
18.81	94	94.1689	93.9632	-0.168865	0	0
18.82	106	94.1004	93.8955	11.8996	0	0
18.83	85	94.0318	93.8277	-9.03183	0	0
18.84	80	93.9632	93.7599	-13.9632	0	0
18.85	91	93.8945	93.692	-2.89455	0	0
18.86	92	93.8258	93.624	-1.82582	0	0
18.87	99	93.757	93.556	5.24298	0	0
18.88	96	93.6882	93.4879	2.31183	0	0
18.89	95	93.6192	93.4198	1.38075	0	0
18.9	92	93.5503	93.3515	-1.55027	0	0
18.91	91	93.4812	93.2832	-2.48124	0	0
18.92	108	93.4121	93.2149	14.5879	0	0
18.93	83	93.343	93.1465	-10.343	0	0
18.94	92	93.2738	93.078	-1.27378	0	0
18.95	109	93.2045	93.0095	15.7955	0	0
18.96	95	93.1352	92.9409	1.86482	0	0
18.97	102	93.0658	92.8722	8.9342	0	0
18.98	94	92.9964	92.8035	1.00364	0	0
18.99	91	92.9269	92.7347	-1.92687	0	0
19	101	92.8573	92.6659	8.14268	0	0
19.01	101	92.7877	92.597	8.21229	0	0
19.02	103	92.7181	92.528	10.282	0	0
19.03	105	92.6483	92.459	12.3517	0	0
19.04	90	92.5786	92.3899	-2.57858	0	0
19.05	101	92.5088	92.3208	8.49124	0	0
19.06	79	92.4389	92.2516	-13.4389	0	0
19.07	92	92.369	92.1824	-0.368972	0	0
19.08	94	92.299	92.1131	1.701	0	0
19.09	110	92.229	92.0437	17.771	0	0
19.1	95	92.1589	91.9743	2.8411	0	0
19.11	92	92.0888	91.9049	-0.0887824	0	0
19.12	101	92.0186	91.8354	8.98139	0	0
19.13	114	91.9484	91.7658	22.0516	0	0
19.14	96	91.8781	91.6962	4.12188	0	0
19.15	115	91.8078	91.6265	23.1922	0	0
19.16	108	91.7374	91.5568	16.2626	0	0
19.17	116	91.667	91.4871	24.333	0	0
19.18	99	91.5966	91.4173	7.40342	0	0
19.19	99	91.5261	91.3474	7.47392	0	0
19.2	121	91.4555	91.2775	29.5445	0	0
19.21	106	91.3849	91.2075	14.6151	0	0
19.22	98	91.3143	91.1375	6.6857	0	0
19.23	110	91.2436	91.0675	18.7564	0	0
19.24	92	91.1729	90.9974	0.827098	0	0
19.25	93	91.1021	90.9272	1.89786	0	0
19.26	95	91.0313	90.8571	3.96867	0	0
19.27	100	90.9605	90.7868	9.03952	0	0
19.28	116	90.8896	90.7165	25.1104	0	0
19.29	115	90.8187	90.6462	24.1813	0	0
19.3	97	90.7477	90.5758	6.25231	0	0
19.31	79	90.6767	90.5054	-11.6767	0	0
19.32	97	90.6056	90.435	6.39437	0	0
19.33	89	90.5345	90.3645	-1.53454	0	0
19.34	105	90.4634	90.2939	14.5366	0	0
19.35	94	90.3923	90.2234	3.60775	0	0
19.36	90	90.321	90.1528	-0.321047	0	0
19.37	104	90.2498	90.0821	13.7502	0	0
19.38	92	90.1785	90.0114	1.82147	0	0
19.39	129	90.1072	89.9407	38.8928	0	0
19.4	83	90.0359	89.8699	-7.03588	0	0
19.41	95	89.9645	89.7991	5.0355	0	0
19.42	85	89.8931	89.7283	-4.89308	0	0
19.43	88	89.8216	89.6574	-1.82163	0	0
19.44	96	89.7502	89.5864	6.24985	0	0
19.45	78	89.6786	89.5155	-11.6786	0	0
19.46	81	89.6071	89.4445	-8.60709	0	0
19.47	90	89.5355	89.3735	0.464485	0	0
19.48	85	89.4639	89.3024	-4.46391	0	0
19.49	89	89.3923	89.2313	-0.392266	0	0
19.5	90	89.3206	89.1602	0.679404	0	0
19.51	94	89.2489	89.089	4.7511	0	0
19.52	78	89.1772	89.0178	-11.1772	0	0
19.53	76	89.1054	88.9466	-13.1054	0	0
19.54	96	89.0336	88.8754	6.96638	0	0
19.55	105	88.9618	88.8041	16.0382	0	0
19.56	62	88.89	88.7328	-26.89	0	0
19.57	89	88.8181	88.6614	0.181899	0	0
19.58	81	88.7462	88.5901	-7.74621	0	0
19.59	98	88.6743	88.5187	9.32571	0	0
19.6	90	88.6023	88.4472	1.39766	0	0
19.61	81	88.5304	88.3758	-7.53037	0	0
19.62	75	88.4584	88.3043	-13.4584	0	0
19.63	87	88.3864	88.2328	-1.38636	0	0
19.64	84	88.3143	88.1613	-4.31432	0	0
19.65	95	88.2423	88.0897	6.75774	0	0
19.66	85	88.1702	88.0181	-3.17017	0	0
19.67	96	88.0981	87.9465	7.90193	0	0
19.68	99	88.0259	87.8749	10.9741	0	0
19.69	82	87.9538	87.8032	-5.95379	0	0
19.7	101	87.8816	87.7316	13.1184	0	0
19.71	121	87.8094	87.6599	33.1906	0	0
19.72	86	87.7372	87.5881	-1.73723	0	0
19.73	95	87.665	87.5164	7.335	0	0
19.74	84	87.5928	87.4446	-3.59276	0	0
19.75	119	87.5205	87.3729	31.4795	0	0
19.76	90	87.4482	87.3011	2.55178	0	0
19.77	92	87.3759	87.2292	4.62408	0	0
19.78	92	87.3036	87.1574	4.69639	0	0
19.79	98	87.2313	87.0856	10.7687	0	0
19.8	87	87.1589	87.0137	-0.15894	0	0
19.81	78	87.0866	86.9418	-9.08658	0	0
19.82	93	87.0142	86.8699	5.98579	0	0
19.83	93	86.9418	86.798	6.05817	0	0
19.84	92	86.8694	86.726	5.13057	0	0
19.85	95	86.797	86.6541	8.20298	0	0
19.86	77	86.7246	86.5821	-9.7246	0	0
19.87	62	86.6522	86.5101	-24.6522	0	0
19.88	96	86.5797	86.4381	9.42028	0	0
19.89	94	86.5073	86.3661	7.49274	0	0
19.9	105	86.4348	86.2941	18.5652	0	0
19.91	81	86.3623	86.2221	-5.36232	0	0
19.92	83	86.2898	86.15	-3.28984	0	0
19.93	92	86.2173	86.078	5.78265	0	0
19.94	83	86.1449	86.0059	-3.14485	0	0
19.95	94	86.0723	85.9339	7.92766	0	0
19.96	88	85.9998	85.8618	2.00018	0	0
19.97	81	85.9273	85.7897	-4.9273	0	0
19.98	89	85.8548	85.7176	3.14522	0	0
19.99	101	85.7822	85.6455	15.2178	0	0
20	92	85.7097	85.5734	6.2903	0	0
20.01	77	85.6372	85.5013	-8.63716	0	0
20.02	78	85.5646	85.4291	-7.56462	0	0
20.03	91	85.4921	85.357	5.50793	0	0
20.04	79	85.4195	85.2849	-6.41951	0	0
20.05	111	85.347	85.2127	25.653	0	0
20.06	101	85.2744	85.1406	15.7256	0	0
20.07	96	85.2018	85.0684	10.7982	0	0
20.08	87	85.1293	84.9963	1.87071	0	0
20.09	88	85.0567	84.9242	2.94327	0	0
20.1	93	84.9842	84.852	8.01583	0	0
20.11	92	84.9116	84.7798	7.08839	0	0
20.12	91	84.8391	84.7077	6.16095	0	0
20.13	81	84.7665	84.6355	-3.76649	0	0
20.14	94	84.6939	84.5634	9.30606	0	0
20.15	84	84.6214	84.4912	-0.62139	0	0
20.16	91	84.5488	84.4191	6.45116	0	0
20.17	89	84.4763	84.3469	4.5237	0	0
20.18	94	84.4038	84.2748	9.59624	0	0
20.19	83	84.3312	84.2027	-1.33122	0	0
20.2	98	84.2587	84.1305	13.7413	0	0
20.21	87	84.1862	84.0584	2.81383	0	0
20.22	92	84.1137	83.9862	7.88635	0	0
20.23	89	84.0411	83.9141	4.95886	0	0
20.24	77	83.9686	83.842	-6.96863	0	0
20.25	87	83.8961	83.7699	3.10386	0	0
20.26	79	83.8237	83.6978	-4.82365	0	0
20.27	88	83.7512	83.6257	4.24883	0	0
20.28	79	83.6787	83.5536	-4.6787	0	0
20.29	81	83.6062	83.4815	-2.60624	0	0
20.3	81	83.5338	83.4094	-2.53379	0	0
20.31	78	83.4613	83.3373	-5.46135	0	0
20.32	104	83.3889	83.2653	20.6111	0	0
20.33	90	83.3165	83.1932	6.68349	0	0
20.34	88	83.2441	83.1212	4.75589	0	0
20.35	90	83.1717	83.0492	6.82828	0	0
20.36	107	83.0993	82.9771	23.9007	0	0
20.37	88	83.027	82.9051	4.97302	0	0
20.38	104	82.9546	82.8332	21.0454	0	0
20.39	98	82.8823	82.7612	15.1177	0	0
20.4	76	82.81	82.6892	-6.80997	0	0
20.41	81	82.7377	82.6173	-1.73767	0	0
20.42	96	82.6654	82.5453	13.3346	0	0
20.43	98	82.5931	82.4734	15.4069	0	0
20.44	95	82.5209	82.4015	12.4791	0	0
20.45	81	82.4486	82.3296	-1.44863	0	0
20.46	96	82.3764	82.2578	13.6236	0	0
20.47	91	82.3042	82.1859	8.69578	0	0
20.48	86	82.232	82.1141	3.76796	0	0
20.49	101	82.1599	82.0423	18.8401	0	0
20.5	78	82.0877	81.9705	-4.08775	0	0
20.51	76	82.0156	81.8987	-6.01564	0	0
20.52	102	81.9435	81.8269	20.0565	0	0
20.53	87	81.8715	81.7552	5.12853	0	0
20.54	88	81.7994	81.6835	6.20058	0	0
20.55	66	81.7274	81.6118	-15.7274	0	0
20.56	75	81.6554	81.5401	-6.6554	0	0
20.57	85	81.5834	81.4685	3.41658	0	0
20.58	80	81.5115	81.3969	-1.51147	0	0
20.59	89	81.4395	81.3252	7.56046	0	0
20.6	75	81.3676	81.2537	-6.36763	0	0
20.61	74	81.2958	81.1821	-7.29576	0	0
20.62	87	81.2239	81.1106	5.77609	0	0
20.63	69	81.1521	81.0391	-12.1521	0	0
20.64	88	81.0803	80.9676	6.91971	0	0
20.65	77	81.0085	80.8962	-4.00853	0	0
20.66	81	80.9368	80.8248	0.0632121	0	0
20.67	77	80.8651	80.7534	-3.86508	0	0
20.68	93	80.7934	80.682	12.2066	0	0
20.69	93	80.7218	80.6107	12.2782	0	0
20.7	72	80.6501	80.5394	-8.65014	0	0
20.71	81	80.5786	80.4681	0.421451	0	0
20.72	76	80.507	80.3969	-4.50699	0	0
20.73	98	80.4355	80.3256	17.5645	0	0
20.74	95	80.364	80.2545	14.636	0	0
20.75	72	80.2925	80.1833	-8.29253	0	0
20.76	77	80.2211	80.1122	-3.22111	0	0
20.77	70	80.1497	80.0411	-10.1497	0	0
20.78	75	80.0784	79.9701	-5.07836	0	0
20.79	93	80.0071	79.899	12.993	0	0
20.8	82	79.9358	79.8281	2.06423	0	0
20.81	91	79.8645	79.7571	11.1355	0	0
20.82	96	79.7933	79.6862	16.2067	0	0
20.83	92	79.7221	79.6153	12.2779	0	0
20.84	85	79.651	79.5445	5.34899	0	0
20.85	87	79.5799	79.4737	7.42008	0	0
20.86	94	79.5089	79.4029	14.4911	0	0
20.87	83	79.4378	79.3322	3.56215	0	0
20.88	77	79.3669	79.2615	-2.36687	0	0
20.89	75	79.2959	79.1909	-4.29594	0	0
20.9	73	79.225	79.1203	-6.22504	0	0
20.91	90	79.1542	79.0497	10.8458	0	0
20.92	91	79.0834	78.9792	11.9166	0	0
20.93	71	79.0126	78.9087	-8.01261	0	0
20.94	71	78.9419	78.8382	-7.94189	0	0
20.95	73	78.8712	78.7678	-5.87121	0	0
20.96	80	78.8006	78.6975	1.19943	0	0
20.97	84	78.73	78.6272	5.27002	0	0
20.98	90	78.6594	78.5569	11.3406	0	0
20.99	73	78.5889	78.4867	-5.58893	0	0
21	90	78.5185	78.4165	11.4815	0	0
21.01	77	78.4481	78.3464	-1.44807	0	0
21.02	81	78.3777	78.2763	2.62229	0	0
21.03	95	78.3074	78.2062	16.6926	0	0
21.04	97	78.2371	78.1363	18.7629	0	0
21.05	79	78.1669	78.0663	0.83309	0	0
21.06	88	78.0967	77.9964	9.90326	0	0
21.07	88	78.0266	77.9266	9.97337	0	0
21.08	80	77.9566	77.8568	2.04344	0	0
21.09	76	77.8865	77.787	-1.88654	0	0
21.1	80	77.8166	77.7173	2.18343	0	0
21.11	80	77.7467	77.6476	2.25335	0	0
21.12	81	77.6768	77.578	3.32322	0	0
21.13	63	77.6069	77.5085	-14.6069	0	0
21.14	66	77.5372	77.439	-11.5372	0	0
21.15	86	77.4675	77.3695	8.53254	0	0
21.16	66	77.3978	77.3001	-11.3978	0	0
21.17	82	77.3282	77.2307	4.67184	0	0
21.18	67	77.2586	77.1614	-10.2586	0	0
21.19	90	77.1891	77.0921	12.8109	0	0
21.2	76	77.1196	77.0229	-1.11958	0	0
21.21	72	77.0502	76.9537	-5.05015	0	0
21.22	80	76.9808	76.8846	3.01923	0	0
21.23	83	76.9115	76.8155	6.08856	0	0
21.24	72	76.8422	76.7465	-4.84216	0	0
21.25	64	76.7729	76.6775	-12.7729	0	0
21.26	76	76.7037	76.6086	-0.703753	0	0
21.27	82	76.6346	76.5397	5.36538	0	0
21.28	90	76.5655	76.4709	13.4345	0	0
21.29	71	76.4965	76.4021	-5.4965	0	0
21.3	86	76.4275	76.3333	9.57248	0	0
21.31	82	76.3586	76.2647	5.64141	0	0
21.32	95	76.2897	76.196	18.7103	0	0
21.33	80	76.2209	76.1274	3.77914	0	0
21.34	73	76.1521	76.0589	-3.15208	0	0
21.35	89	76.0833	75.9904	12.9167	0	0
21.36	68	76.0147	75.9219	-8.01465	0	0
21.37	77	75.946	75.8535	1.05399	0	0
21.38	71	75.8774	75.7852	-4.87742	0	0
21.39	78	75.8089	75.7169	2.19112	0	0
21.4	81	75.7404	75.6486	5.25961	0	0
21.41	76	75.6719	75.5804	0.32805	0	0
21.42	85	75.6036	75.5122	9.39644	0	0
21.43	78	75.5352	75.4441	2.46479	0	0
21.44	61	75.4669	75.3761	-14.4669	0	0
21.45	62	75.3987	75.3081	-13.3987	0	0
21.46	75	75.3305	75.2401	-0.33048	0	0
21.47	81	75.2623	75.1722	5.73767	0	0
21.48	77	75.1942	75.1043	1.80576	0	0
21.49	73	75.1262	75.0365	-2.12619	0	0
21.5	70	75.0582	74.9687	-5.05819	0	0
21.51	64	74.9902	74.901	-10.9902	0	0
21.52	81	74.9223	74.8333	6.07766	0	0
21.53	70	74.8545	74.7657	-4.85449	0	0
21.54	79	74.7867	74.6981	4.21331	0	0
21.55	71	74.7189	74.6306	-3.71894	0	0
21.56	67	74.6512	74.5631	-7.65124	0	0
21.57	72	74.5836	74.4957	-2.58359	0	0
21.58	56	74.516	74.4283	-18.516	0	0
21.59	75	74.4484	74.361	0.551571	0	0
21.6	91	74.3809	74.2937	16.6191	0	0
21.61	68	74.3135	74.2264	-6.31347	0	0
21.62	66	74.2461	74.1593	-8.24606	0	0
21.63	89	74.1787	74.0921	14.8213	0	0
21.64	74	74.1114	74.025	-0.111397	0	0
21.65	56	74.0441	73.958	-18.0441	0	0
21.66	63	73.9769	73.891	-10.9769	0	0
21.67	95	73.9098	73.824	21.0902	0	0
21.68	68	73.8427	73.7571	-5.84266	0	0
21.69	80	73.7756	73.6903	6.2244	0	0
21.7	79	73.7086	73.6235	5.29141	0	0
21.71	77	73.6416	73.5567	3.35838	0	0
21.72	87	73.5747	73.49	13.4253	0	0
21.73	74	73.5079	73.4234	0.492151	0	0
21.74	91	73.441	73.3568	17.559	0	0
21.75	76	73.3743	73.2902	2.62573	0	0
21.76	77	73.3076	73.2237	3.69245	0	0
21.77	88	73.2409	73.1572	14.7591	0	0
21.78	82	73.1743	73.0908	8.82573	0	0
21.79	79	73.1077	73.0245	5.8923	0	0
21.8	91	73.0412	72.9581	17.9588	0	0
21.81	73	72.9747	72.8919	0.0252836	0	0
21.82	74	72.9083	72.8257	1.0917	0	0
21.83	92	72.8419	72.7595	19.1581	0	0
21.84	76	72.7756	72.6934	3.22439	0	0
21.85	89	72.7093	72.6273	16.2907	0	0
21.86	77	72.6431	72.5613	4.35689	0	0
21.87	67	72.5769	72.4953	-5.57694	0	0
21.88	66	72.5108	72.4294	-6.51082	0	0
21.89	84	72.4447	72.3635	11.5553	0	0
21.9	84	72.3787	72.2977	11.6213	0	0
21.91	78	72.3127	72.2319	5.68726	0	0
21.92	81	72.2468	72.1662	8.75318	0	0
21.93	77	72.1809	72.1005	4.81906	0	0
21.94	81	72.1151	72.0348	8.88489	0	0
21.95	74	72.0493	71.9693	1.95066	0	0
21.96	85	71.9836	71.9037	13.0164	0	0
21.97	85	71.9179	71.8382	13.0821	0	0
21.98	67	71.8523	71.7728	-4.8523	0	0
21.99	66	71.7867	71.7074	-5.78672	0	0
22	70	71.7212	71.642	-1.72119	0	0
22.01	75	71.6557	71.5768	3.34429	0	0
22.02	65	71.5903	71.5115	-6.59028	0	0
22.03	70	71.5249	71.4463	-1.52489	0	0
22.04	86	71.4596	71.3812	14.5404	0	0
22.05	86	71.3943	71.3161	14.6057	0	0
22.06	62	71.329	71.251	-9.32904	0	0
22.07	69	71.2639	71.186	-2.26386	0	0
22.08	63	71.1987	71.1211	-8.19872	0	0
22.09	73	71.1336	71.0562	1.86636	0	0
22.1	74	71.0686	70.9913	2.9314	0	0
22.11	65	71.0036	70.9265	-6.00361	0	0
22.12	83	70.9387	70.8618	12.0613	0	0
22.13	66	70.8738	70.797	-4.87379	0	0
22.14	83	70.8089	70.7324	12.1911	0	0
22.15	72	70.7442	70.6678	1.25584	0	0
22.16	83	70.6794	70.6032	12.3206	0	0
22.17	78	70.6147	70.5387	7.38527	0	0
22.18	77	70.5501	70.4742	6.44991	0	0
22.19	83	70.4855	70.4098	12.5145	0	0
22.2	79	70.421	70.3455	8.57905	0	0
22.21	73	70.3565	70.2811	2.64354	0	0
22.22	89	70.292	70.2169	18.708	0	0
22.23	72	70.2276	70.1526	1.77238	0	0
22.24	54	70.1633	70.0885	-16.1633	0	0
22.25	59	70.099	70.0244	-11.099	0	0
22.26	65	70.0347	69.9603	-5.03474	0	0
22.27	73	69.9705	69.8963	3.02946	0	0
22.28	86	69.9064	69.8323	16.0936	0	0
22.29	75	69.8423	69.7684	5.1577	0	0
22.3	78	69.7782	69.7045	8.22175	0	0
22.31	81	69.7143	69.6406	11.2858	0	0
22.32	73	69.6503	69.5769	3.3497	0	0
22.33	82	69.5864	69.5131	12.4136	0	0
22.34	82	69.5226	69.4495	12.4774	0	0
22.35	74	69.4588	69.3858	4.54124	0	0
22.36	76	69.395	69.3222	6.60499	0	0
22.37	60	69.3313	69.2587	-9.3313	0	0
22.38	84	69.2677	69.1952	14.7324	0	0
22.39	70	69.204	69.1318	0.795951	0	0
22.4	68	69.1405	69.0684	-1.1405	0	0
22.41	63	69.077	69.005	-6.07699	0	0
22.42	70	69.0135	68.9418	0.98646	0	0
22.43	82	68.9501	68.8785	13.0499	0	0
22.44	82	68.8868	68.8153	13.1132	0	0
22.45	77	68.8235	68.7522	8.17652	0	0
22.46	75	68.7602	68.6891	6.23978	0	0
22.47	73	68.697	68.6261	4.30299	0	0
22.48	71	68.6339	68.5631	2.36614	0	0
22.49	70	68.5708	68.5001	1.42925	0	0
22.5	59	68.5077	68.4372	-9.50769	0	0
22.51	63	68.4447	68.3744	-5.44468	0	0
22.52	64	68.3817	68.3115	-4.38173	0	0
22.53	63	68.3188	68.2488	-5.31882	0	0
22.54	66	68.256	68.1861	-2.25596	0	0
22.55	67	68.1932	68.1234	-1.19315	0	0
22.56	78	68.1304	68.0608	9.86961	0	0
22.57	78	68.0677	67.9983	9.93232	0	0
22.58	77	68.005	67.9358	8.99498	0	0
22.59	75	67.9424	67.8733	7.0576	0	0
22.6	63	67.8798	67.8109	-4.87984	0	0
22.61	59	67.8173	67.7485	-8.81733	0	0
22.62	73	67.7549	67.6862	5.24513	0	0
22.63	65	67.6924	67.624	-2.69245	0	0
22.64	67	67.6301	67.5618	-0.630089	0	0
22.65	62	67.5678	67.4996	-5.56778	0	0
22.66	73	67.5055	67.4375	5.49449	0	0
22.67	79	67.4433	67.3754	11.5567	0	0
22.68	76	67.3811	67.3134	8.61887	0	0
22.69	68	67.319	67.2514	0.680986	0	0
22.7	70	67.257	67.1895	2.74305	0	0
22.71	73	67.1949	67.1277	5.80507	0	0
22.72	61	67.133	67.0658	-6.13296	0	0
22.73	62	67.071	67.0041	-5.07105	0	0
22.74	61	67.0092	66.9423	-6.00918	0	0
22.75	59	66.9474	66.8807	-7.94736	0	0
22.76	69	66.8856	66.8191	2.11441	0	0
22.77	67	66.8239	66.7575	0.176128	0	0
22.78	63	66.7622	66.6959	-3.7622	0	0
22.79	69	66.7006	66.6345	2.29942	0	0
22.8	69	66.639	66.573	2.36099	0	0
22.81	62	66.5775	66.5117	-4.57749	0	0
22.82	66	66.516	66.4503	-0.516022	0	0
22.83	60	66.4546	66.3891	-6.4546	0	0
22.84	44	66.3932	66.3278	-22.3932	0	0
22.85	60	66.3319	66.2666	-6.33191	0	0
22.86	71	66.2706	66.2055	4.72936	0	0
22.87	69	66.2094	66.1444	2.79059	0	0
22.88	76	66.1482	66.0834	9.85176	0	0
22.89	55	66.0871	66.0224	-11.0871	0	0
22.9	74	66.026	65.9615	7.97396	0	0
22.91	76	65.965	65.9006	10.035	0	0
22.92	67	65.904	65.8398	1.09596	0	0
22.93	64	65.8431	65.779	-1.84312	0	0
22.94	72	65.7822	65.7182	6.21776	0	0
22.95	64	65.7214	65.6576	-1.72142	0	0
22.96	66	65.6606	65.5969	0.339357	0	0
22.97	64	65.5999	65.5363	-1.59992	0	0
22.98	67	65.5392	65.4758	1.46076	0	0
22.99	71	65.4786	65.4153	5.52139	0	0
23	70	65.418	65.3548	4.58196	0	0
23.01	62	65.3575	65.2945	-3.35751	0	0
23.02	66	65.297	65.2341	0.702967	0	0
23.03	51	65.2366	65.1738	-14.2366	0	0
23.04	67	65.1762	65.1136	1.82377	0	0
23.05	55	65.1159	65.0534	-10.1159	0	0
23.06	74	65.0556	64.9932	8.94438	0	0
23.07	70	64.9954	64.9331	5.00461	0	0
23.08	85	64.9352	64.8731	20.0648	0	0
23.09	73	64.8751	64.8131	8.12492	0	0
23.1	63	64.815	64.7531	-1.815	0	0
23.11	74	64.755	64.6932	9.24503	0	0
23.12	61	64.695	64.6334	-3.69499	0	0
23.13	75	64.6351	64.5736	10.3649	0	0
23.14	63	64.5752	64.5138	-1.57518	0	0
23.15	70	64.5153	64.4541	5.48465	0	0
23.16	67	64.4556	64.3945	2.54443	0	0
23.17	65	64.3958	64.3349	0.60416	0	0
23.18	60	64.3362	64.2753	-4.33616	0	0
23.19	67	64.2765	64.2158	2.72347	0	0
23.2	67	64.2169	64.1564	2.78306	0	0
23.21	73	64.1574	64.097	8.84259	0	0
23.22	82	64.0979	64.0376	17.9021	0	0
23.23	66	64.0385	63.9783	1.9615	0	0
23.24	56	63.9791	63.919	-7.97911	0	0
23.25	64	63.9198	63.8598	0.0802191	0	0
23.26	51	63.8605	63.8007	-12.8605	0	0
23.27	65	63.8013	63.7416	1.19874	0	0
23.28	58	63.7421	63.6825	-5.74208	0	0
23.29	66	63.6829	63.6235	2.31705	0	0
23.3	57	63.6239	63.5645	-6.62386	0	0
23.31	52	63.5648	63.5056	-11.5648	0	0
23.32	66	63.5058	63.4468	2.49416	0	0
23.33	63	63.4469	63.3879	-0.446909	0	0
23.34	66	63.388	63.3292	2.61198	0	0
23.35	53	63.3292	63.2705	-10.3292	0	0
23.36	67	63.2704	63.2118	3.7296	0	0
23.37	69	63.2117	63.1532	5.78833	0	0
23.38	62	63.153	63.0946	-1.15298	0	0
23.39	68	63.0943	63.0361	4.90565	0	0
23.4	70	63.0358	62.9776	6.96424	0	0
23.41	57	62.9772	62.9192	-5.97723	0	0
23.42	65	62.9187	62.8608	2.08126	0	0
23.43	73	62.8603	62.8025	10.1397	0	0
23.44	62	62.8019	62.7443	-0.801919	0	0
23.45	59	62.7436	62.686	-3.74358	0	0
23.46	63	62.6853	62.6279	0.314704	0	0
23.47	64	62.6271	62.5697	1.37294	0	0
23.48	72	62.5689	62.5117	9.43113	0	0
23.49	64	62.5107	62.4537	1.48926	0	0
23.5	58	62.4526	62.3957	-4.45265	0	0
23.51	55	62.3946	62.3378	-7.39461	0	0
23.52	66	62.3366	62.2799	3.66337	0	0
23.53	60	62.2787	62.2221	-2.27869	0	0
23.54	71	62.2208	62.1643	8.7792	0	0
23.55	73	62.163	62.1066	10.837	0	0
23.56	60	62.1052	62.0489	-2.10518	0	0
23.57	63	62.0474	61.9913	0.952562	0	0
23.58	65	61.9898	61.9337	3.01025	0	0
23.59	66	61.9321	61.8762	4.06789	0	0
23.6	70	61.8745	61.8187	8.12547	0	0
23.61	65	61.817	61.7613	3.18301	0	0
23.62	62	61.7595	61.7039	0.240501	0	0
23.63	64	61.7021	61.6466	2.29794	0	0
23.64	52	61.6447	61.5893	-9.64467	0	0
23.65	68	61.5873	61.5321	6.41266	0	0
23.66	57	61.5301	61.4749	-4.53005	0	0
23.67	64	61.4728	61.4177	2.52719	0	0
23.68	54	61.4156	61.3607	-7.41562	0	0
23.69	71	61.3585	61.3036	9.64152	0	0
23.7	48	61.3014	61.2467	-13.3014	0	0
23.71	55	61.2444	61.1897	-6.24436	0	0
23.72	73	61.1874	61.1328	11.8126	0	0
23.73	51	61.1304	61.076	-10.1304	0	0
23.74	58	61.0735	61.0192	-3.07354	0	0
23.75	61	61.0167	60.9625	-0.0167037	0	0
23.76	65	60.9599	60.9058	4.04009	0	0
23.77	81	60.9032	60.8492	20.0968	0	0
23.78	64	60.8465	60.7926	3.15351	0	0
23.79	47	60.7899	60.7361	-13.7898	0	0
23.8	51	60.7333	60.6796	-9.73326	0	0
23.81	68	60.6767	60.6232	7.32327	0	0
23.82	58	60.6202	60.5668	-2.62024	0	0
23.83	55	60.5638	60.5104	-5.5638	0	0
23.84	54	60.5074	60.4542	-6.50741	0	0
23.85	63	60.4511	60.3979	2.54893	0	0
23.86	79	60.3948	60.3417	18.6052	0	0
23.87	53	60.3385	60.2856	-7.33855	0	0
23.88	52	60.2824	60.2295	-8.28236	0	0
23.89	52	60.2262	60.1735	-8.22622	0	0
23.9	58	60.1701	60.1175	-2.17013	0	0
23.91	58	60.1141	60.0616	-2.1141	0	0
23.92	62	60.0581	60.0057	1.94189	0	0
23.93	57	60.0022	59.9498	-3.00217	0	0
23.94	66	59.9463	59.8941	6.05372	0	0
23.95	50	59.8905	59.8383	-9.89045	0	0
23.96	58	59.8347	59.7826	-1.83466	0	0
23.97	62	59.7789	59.727	2.22108	0	0
23.98	65	59.7232	59.6714	5.27677	0	0
23.99	46	59.6676	59.6159	-13.6676	0	0
24	61	59.612	59.5604	1.38799	0	0
24.01	55	59.5565	59.505	-4.55647	0	0
24.02	46	59.501	59.4496	-13.501	0	0
24.03	72	59.4455	59.3942	12.5544	0	0
24.04	73	59.3902	59.3389	13.6098	0	0
24.05	57	59.3348	59.2837	-2.33483	0	0
24.06	61	59.2795	59.2285	1.72046	0	0
24.07	54	59.2243	59.1734	-5.22431	0	0
24.08	61	59.1691	59.1183	1.83088	0	0
24.09	60	59.114	59.0632	0.886015	0	0
24.1	61	59.0589	59.0083	1.9411	0	0
24.11	78	59.0039	58.9533	18.9961	0	0
24.12	50	58.9489	58.8984	-8.94888	0	0
24.13	64	58.8939	58.8436	5.10606	0	0
24.14	60	58.8391	58.7888	1.16094	0	0
24.15	51	58.7842	58.7341	-7.78422	0	0
24.16	65	58.7294	58.6794	6.27056	0	0
24.17	63	58.6747	58.6247	4.32529	0	0
24.18	51	58.62	58.5701	-7.62002	0	0
24.19	59	58.5654	58.5156	0.434613	0	0
24.2	61	58.5108	58.4611	2.4892	0	0
24.21	63	58.4563	58.4067	4.54373	0	0
24.22	57	58.4018	58.3523	-1.40179	0	0
24.23	68	58.3473	58.298	9.65265	0	0
24.24	48	58.293	58.2437	-10.293	0	0
24.25	68	58.2386	58.1894	9.76136	0	0
24.26	57	58.1844	58.1352	-1.18436	0	0
24.27	66	58.1301	58.0811	7.86988	0	0
24.28	61	58.0759	58.027	2.92406	0	0
24.29	58	58.0218	57.973	-0.0218089	0	0
24.3	57	57.9677	57.919	-0.967727	0	0
24.31	43	57.9137	57.865	-14.9137	0	0
24.32	48	57.8597	57.8111	-9.85971	0	0
24.33	66	57.8058	57.7573	8.19422	0	0
24.34	66	57.7519	57.7035	8.2481	0	0
24.35	54	57.6981	57.6498	-3.69807	0	0
24.36	52	57.6443	57.5961	-5.64429	0	0
24.37	68	57.5906	57.5424	10.4094	0	0
24.38	66	57.5369	57.4888	8.46312	0	0
24.39	56	57.4832	57.4353	-1.48325	0	0
24.4	50	57.4297	57.3818	-7.42968	0	0
24.41	74	57.3762	57.3284	16.6239	0	0
24.42	61	57.3227	57.275	3.67733	0	0
24.43	59	57.2692	57.2216	1.73076	0	0
24.44	50	57.2159	57.1683	-7.21586	0	0
24.45	45	57.1625	57.1151	-12.1625	0	0
24.46	43	57.1093	57.0619	-14.1093	0	0
24.47	57	57.056	57.0088	-0.0560321	0	0
24.48	64	57.0029	56.9557	6.99714	0	0
24.49	52	56.9497	56.9027	-4.94973	0	0
24.5	66	56.8967	56.8497	9.10335	0	0
24.51	56	56.8436	56.7967	-0.843628	0	0
24.52	54	56.7906	56.7438	-2.79065	0	0
24.53	51	56.7377	56.691	-5.73773	0	0
24.54	53	56.6848	56.6382	-3.68485	0	0
24.55	54	56.632	56.5855	-2.63203	0	0
24.56	69	56.5793	56.5328	12.4207	0	0
24.57	53	56.5265	56.4801	-3.52653	0	0
24.58	65	56.4739	56.4275	8.52614	0	0
24.59	60	56.4212	56.375	3.57876	0	0
24.6	44	56.3687	56.3225	-12.3687	0	0
24.61	56	56.3161	56.2701	-0.316143	0	0
24.62	58	56.2637	56.2177	1.73633	0	0
24.63	65	56.2112	56.1654	8.78875	0	0
24.64	51	56.1589	56.1131	-5.15888	0	0
24.65	62	56.1066	56.0608	5.89344	0	0
24.66	40	56.0543	56.0087	-16.0543	0	0
24.67	50	56.0021	55.9565	-6.00207	0	0
24.68	50	55.9499	55.9044	-5.9499	0	0
24.69	55	55.8978	55.8524	-0.897783	0	0
24.7	68	55.8457	55.8004	12.1543	0	0
24.71	48	55.7937	55.7485	-7.7937	0	0
24.72	55	55.7417	55.6966	-0.74173	0	0
24.73	52	55.6898	55.6448	-3.68981	0	0
24.74	71	55.6379	55.593	15.362	0	0
24.75	67	55.5861	55.5412	11.4139	0	0
24.76	62	55.5344	55.4895	6.46563	0	0
24.77	50	55.4826	55.4379	-5.48265	0	0
24.78	61	55.431	55.3863	5.56901	0	0
24.79	56	55.3794	55.3348	0.620628	0	0
24.8	38	55.3278	55.2833	-17.3278	0	0
24.81	43	55.2763	55.2319	-12.2763	0	0
24.82	50	55.2248	55.1805	-5.22483	0	0
24.83	69	55.1734	55.1292	13.8266	0	0
24.84	50	55.1221	55.0779	-5.12206	0	0
24.85	53	55.0707	55.0266	-2.07075	0	0
24.86	51	55.0195	54.9755	-4.01949	0	0
24.87	59	54.9683	54.9243	4.03172	0	0
24.88	59	54.9171	54.8732	4.08288	0	0
24.89	46	54.866	54.8222	-8.86601	0	0
24.9	66	54.815	54.7712	11.1851	0	0
24.91	63	54.7639	54.7203	8.23606	0	0
24.92	54	54.713	54.6694	-0.712983	0	0
24.93	50	54.6621	54.6186	-4.66208	0	0
24.94	49	54.6112	54.5678	-5.61122	0	0
24.95	56	54.5604	54.5171	1.43959	0	0
24.96	55	54.5097	54.4664	0.490342	0	0
24.97	61	54.459	54.4158	6.54105	0	0
24.98	55	54.4083	54.3652	0.591701	0	0
[truncated: 6,502 more rows]
