# Supplementary material for: Data on microhardness and structural analysis of friction stir spot welded lap joints of AA5083-H116
Source: Data Brief. 2020 Nov 30;33:106585. doi: 10.1016/j.dib.2020.106585 (PMC8129645; doi:10.1016/j.dib.2020.106585)
Supplement: Supplementary file 2 [file mmc2.xlsx]

## Sheet: Sheet1
#twotheta	yobs	ycal	bkg	diff	ycalphase_1	ycalphase_2	h_1	k_1	l_1	peakpos_1	peakpos_ideal_1	d_1	h_2	k_2	l_2	peakpos_2	peakpos_ideal_2	d_2
5	361	353.542	353.211	7.45794	0	0	1	1	1	38.1552	38.1552	2.35669	1	0	0	21.4568	21.4568	4.13787
5.01	376	353.349	353.004	22.6515	0	0	2	0	0	44.3469	44.3469	2.04096	0	0	2	22.4516	22.4516	3.95673
5.02	337	353.155	352.797	-16.1547	0	0	2	2	0	64.5171	64.5171	1.44317	1	0	1	24.2525	24.2525	3.66684
5.03	326	352.961	352.589	-26.9607	0	0	3	1	1	77.4917	77.4917	1.23074	1	0	2	31.2518	31.2518	2.85972
5.04	333	352.767	352.38	-19.7665	0	0	2	2	2	81.6418	81.6418	1.17835	1	1	0	37.6197	37.6197	2.389
5.05	338	352.572	352.171	-14.5721	0	0	1	0	3	40.5227	40.5227	2.2243
5.06	342	352.377	351.961	-10.3775	0	0	2	0	0	43.7161	43.7161	2.06894
5.07	352	352.183	351.751	-0.182783	0	0	1	1	2	44.2516	44.2516	2.04513
5.08	339	351.988	351.539	-12.9879	0	0	2	0	1	45.2654	45.2654	2.00165
5.09	351	351.793	351.327	-0.792962	0	0	0	0	4	45.8285	45.8285	1.97836
5.1	348	351.598	351.115	-3.5979	0	0	2	0	2	49.686	49.686	1.83342
5.11	355	351.403	350.901	3.59723	0	0	1	0	4	51.1339	51.1339	1.78485
5.12	335	351.208	350.687	-16.2076	0	0	2	0	3	56.48	56.48	1.62793
5.13	366	351.012	350.472	14.9876	0	0	2	1	0	59.0123	59.0123	1.56397
5.14	344	350.817	350.257	-6.81715	0	0	2	1	1	60.2706	60.2706	1.53429
5.15	333	350.622	350.041	-17.6219	0	0	1	1	4	60.7324	60.7324	1.52372
5.16	350	350.427	349.824	-0.426767	0	0	1	0	5	62.8091	62.8091	1.47825
5.17	375	350.232	349.606	24.7684	0	0	2	1	2	63.9564	63.9564	1.45447
5.18	359	350.037	349.388	8.96338	0	0	2	0	4	65.1918	65.1918	1.42986
5.19	335	349.842	349.17	-14.8417	0	0	3	0	0	67.899	67.899	1.37929
5.2	346	349.647	348.95	-3.6469	0	0	3	0	1	69.0661	69.0661	1.3588
5.21	380	349.452	348.73	30.5477	0	0	2	1	3	69.8604	69.8604	1.34529
5.22	319	349.258	348.509	-30.2578	0	0	0	0	6	71.4689	71.4689	1.31891
5.23	345	349.063	348.288	-4.06355	0	0	3	0	2	72.5158	72.5158	1.30242
5.24	313	348.87	348.066	-35.8695	0	0	2	0	5	75.5795	75.5795	1.25706
5.25	344	348.676	347.843	-4.67578	0	0	1	0	6	75.6105	75.6105	1.25662
5.26	353	348.482	347.62	4.51769	0	0	2	1	4	77.7802	77.7802	1.2269
5.27	330	348.289	347.396	-18.2892	0	0	3	0	3	78.1298	78.1298	1.22228
5.28	345	348.096	347.171	-3.09638	0	0	2	2	0	80.3098	80.3098	1.1945
5.29	314	347.904	346.946	-33.904	0	0	1	1	6	83.6905	83.6905	1.15464
5.3	363	347.712	346.72	15.2881	0	0	3	1	0	84.3176	84.3176	1.14764
5.31	345	347.52	346.493	-2.52037	0	0	2	2	2	84.6913	84.6913	1.14353
5.32	358	347.329	346.266	10.6707	0	0	3	1	1	85.4077	85.4077	1.13576
5.33	339	347.139	346.038	-8.13867	0	0	3	0	4	85.8109	85.8109	1.13145
5.34	357	346.949	345.81	10.0514	0	0	2	1	5	87.6435	87.6435	1.11245
5.35	356	346.759	345.58	9.24088	0	0	2	0	6	87.6735	87.6735	1.11215
5.36	304	346.57	345.351	-42.5702	0	0	3	1	2	88.6697	88.6697	1.10221
5.37	342	346.382	345.12	-4.38198	0	0	1	0	7	89.8757	89.8757	1.09053
5.38	352	346.194	344.889	5.8056	0	0
5.39	333	346.007	344.658	-13.0075	0	0
5.4	351	345.821	344.425	5.17859	0	0
5.41	355	345.636	344.192	9.36393	0	0
5.42	342	345.452	343.959	-3.45156	0	0
5.43	348	345.268	343.725	2.73209	0	0
5.44	361	345.085	343.49	15.9148	0	0
5.45	345	344.903	343.255	0.0966525	0	0
5.46	368	344.723	343.019	23.2775	0	0
5.47	338	344.543	342.782	-6.54272	0	0
5.48	338	344.364	342.545	-6.36398	0	0
5.49	402	344.186	342.307	57.8136	0	0
5.5	354	344.01	342.069	9.99011	0	0
5.51	310	343.835	341.83	-33.8346	0	0
5.52	361	343.661	341.59	17.3394	0	0
5.53	321	343.488	341.35	-22.4879	0	0
5.54	325	343.317	341.109	-18.3165	0	0
5.55	352	343.146	340.868	8.85355	0	0
5.56	331	342.978	340.626	-11.9779	0	0
5.57	371	342.811	340.384	28.1892	0	0
5.58	328	342.645	340.14	-14.6452	0	0
5.59	362	342.481	339.897	19.5188	0	0
5.6	332	342.319	339.652	-10.3189	0	0
5.61	341	342.158	339.408	-1.15824	0	0
5.62	344	341.999	339.162	2.00067	0	0
5.63	352	341.842	338.916	10.1578	0	0
5.64	313	341.687	338.67	-28.6869	0	0
5.65	358	341.534	338.422	16.4664	0	0
5.66	318	341.382	338.175	-23.3822	0	0
5.67	341	341.233	337.926	-0.232804	0	0
5.68	310	341.086	337.678	-31.0855	0	0
5.69	352	340.94	337.428	11.0597	0	0
5.7	376	340.797	337.178	35.2027	0	0
5.71	367	340.657	336.928	26.3434	0	0
5.72	345	340.518	336.677	4.4818	0	0
5.73	336	340.382	336.425	-4.38216	0	0
5.74	329	340.248	336.173	-11.2485	0	0
5.75	324	340.117	335.92	-16.1174	0	0
5.76	323	339.989	335.667	-16.9889	0	0
5.77	341	339.863	335.413	1.13702	0	0
5.78	346	339.74	335.159	6.26025	0	0
5.79	336	339.619	334.904	-3.61928	0	0
5.8	323	339.502	334.648	-16.5016	0	0
5.81	320	339.387	334.392	-19.3869	0	0
5.82	356	339.275	334.136	16.7249	0	0
5.83	303	339.166	333.879	-36.1663	0	0
5.84	345	339.061	333.621	5.9394	0	0
5.85	351	338.958	333.363	12.0419	0	0
5.86	364	338.859	333.104	25.1412	0	0
5.87	350	338.763	332.845	11.2372	0	0
5.88	313	338.67	332.586	-25.6702	0	0
5.89	306	338.581	332.325	-32.581	0	0
5.9	325	338.495	332.065	-13.4953	0	0
5.91	354	338.413	331.804	15.5868	0	0
5.92	344	338.335	331.542	5.66516	0	0
5.93	362	338.26	331.28	23.7398	0	0
5.94	352	338.189	331.017	13.8107	0	0
5.95	351	338.122	330.753	12.8777	0	0
5.96	351	338.059	330.49	12.9407	0	0
5.97	313	338	330.226	-25.0002	0	0
5.98	343	337.945	329.961	5.05466	0	0
5.99	316	337.895	329.695	-21.8946	0	0
6	372	337.848	329.43	34.1519	0	0
6.01	343	337.806	329.163	5.19399	0	0
6.02	377	337.768	328.897	39.2317	0	0
6.03	321	337.735	328.629	-16.735	0	0
6.04	327	337.706	328.362	-10.7064	0	0
6.05	349	337.682	328.093	11.3177	0	0
6.06	361	337.663	327.825	23.337	0	0
6.07	359	337.648	327.555	21.3516	0	0
6.08	343	337.639	327.286	5.36128	0	0
6.09	320	337.634	327.016	-17.634	0	0
6.1	359	337.634	326.745	21.3657	0	0
6.11	357	337.64	326.474	19.3604	0	0
6.12	372	337.65	326.202	34.3498	0	0
6.13	319	337.666	325.93	-18.6659	0	0
6.14	347	337.687	325.658	9.31294	0	0
6.15	365	337.714	325.385	27.2864	0	0
6.16	357	337.745	325.111	19.2544	0	0
6.17	335	337.783	324.837	-2.78307	0	0
6.18	345	337.826	324.563	7.17378	0	0
6.19	363	337.875	324.288	25.1249	0	0
6.2	320	337.93	324.013	-17.9297	0	0
6.21	372	337.99	323.737	34.0099	0	0
6.22	383	338.057	323.461	44.9435	0	0
6.23	345	338.129	323.184	6.87114	0	0
6.24	323	338.207	322.907	-15.2073	0	0
6.25	376	338.292	322.63	37.7082	0	0
6.26	319	338.383	322.352	-19.3825	0	0
6.27	313	338.48	322.073	-25.4796	0	0
6.28	368	338.583	321.794	29.4171	0	0
6.29	363	338.693	321.515	24.3074	0	0
6.3	322	338.809	321.235	-16.8088	0	0
6.31	317	338.932	320.955	-21.9316	0	0
6.32	352	339.061	320.675	12.9391	0	0
6.33	350	339.197	320.394	10.8031	0	0
6.34	367	339.34	320.112	27.6604	0	0
6.35	365	339.489	319.83	25.5109	0	0
6.36	333	339.645	319.548	-6.64538	0	0
6.37	342	339.809	319.265	2.19141	0	0
6.38	338	339.979	318.982	-1.97876	0	0
6.39	323	340.156	318.698	-17.1559	0	0
6.4	339	340.34	318.414	-1.34015	0	0
6.41	345	340.531	318.13	4.46851	0	0
6.42	346	340.73	317.845	5.27002	0	0
6.43	332	340.936	317.56	-8.93568	0	0
6.44	346	341.149	317.274	4.85137	0	0
6.45	324	341.369	316.988	-17.3689	0	0
6.46	338	341.596	316.702	-3.59647	0	0
6.47	365	341.831	316.415	23.1686	0	0
6.48	348	342.074	316.128	5.92617	0	0
6.49	368	342.324	315.84	25.6763	0	0
6.5	361	342.581	315.552	18.419	0	0
6.51	331	342.846	315.264	-11.8458	0	0
6.52	357	343.118	314.975	13.8818	0	0
6.53	340	343.398	314.686	-3.39821	0	0
6.54	365	343.686	314.397	21.3142	0	0
6.55	357	343.981	314.106	13.019	0	0
6.56	368	344.284	313.816	23.7162	0	0
6.57	352	344.594	313.526	7.40566	0	0
6.58	364	344.913	313.234	19.0875	0	0
6.59	316	345.238	312.943	-29.2384	0	0
6.6	346	345.572	312.651	0.428054	0	0
6.61	347	345.913	312.359	1.08679	0	0
6.62	344	346.262	312.066	-2.26219	0	0
6.63	343	346.619	311.773	-3.61887	0	0
6.64	340	346.983	311.48	-6.98326	0	0
6.65	393	347.355	311.187	45.6446	0	0
6.66	327	347.735	310.892	-20.7351	0	0
6.67	338	348.123	310.598	-10.1226	0	0
6.68	331	348.518	310.303	-17.5177	0	0
6.69	341	348.921	310.008	-7.92048	0	0
6.7	343	349.331	309.713	-6.33088	0	0
6.71	344	349.749	309.417	-5.74888	0	0
6.72	361	350.175	309.121	10.8255	0	0
6.73	342	350.608	308.824	-8.60758	0	0
6.74	373	351.048	308.528	21.9518	0	0
6.75	369	351.496	308.23	17.5037	0	0
6.76	341	351.952	307.933	-10.9518	0	0
6.77	361	352.415	307.635	8.58528	0	0
6.78	353	352.885	307.337	0.115039	0	0
6.79	366	353.363	307.038	12.6375	0	0
6.8	364	353.847	306.74	10.1528	0	0
6.81	325	354.339	306.44	-29.3391	0	0
6.82	343	354.838	306.141	-11.8381	0	0
6.83	354	355.344	305.841	-1.34417	0	0
6.84	362	355.857	305.541	6.14283	0	0
6.85	376	356.377	305.24	19.6229	0	0
6.86	354	356.904	304.94	-2.90374	0	0
6.87	343	357.437	304.638	-14.4372	0	0
6.88	342	357.977	304.337	-15.9772	0	0
6.89	366	358.524	304.035	7.47622	0	0
6.9	347	359.077	303.733	-12.0768	0	0
6.91	375	359.636	303.431	15.3638	0	0
6.92	363	360.202	303.128	2.79816	0	0
6.93	354	360.774	302.825	-6.77361	0	0
6.94	386	361.351	302.522	24.6486	0	0
6.95	398	361.935	302.218	36.0649	0	0
6.96	336	362.525	301.914	-26.5246	0	0
6.97	328	363.12	301.61	-35.1198	0	0
6.98	372	363.721	301.306	8.27948	0	0
6.99	381	364.327	301.001	16.6733	0	0
7	389	364.938	300.696	24.0619	0	0
7.01	324	365.555	300.391	-41.5546	0	0
7.02	393	366.176	300.085	26.8239	0	0
7.03	395	366.803	299.779	28.1975	0	0
7.04	373	367.434	299.473	5.56642	0	0
7.05	377	368.069	299.166	8.93081	0	0
7.06	359	368.709	298.86	-9.70919	0	0
7.07	376	369.353	298.553	6.64661	0	0
7.08	376	370.002	298.245	5.99835	0	0
7.09	356	370.654	297.938	-14.6538	0	0
7.1	371	371.31	297.63	-0.309628	0	0
7.11	353	371.969	297.322	-18.969	0	0
7.12	350	372.632	297.014	-22.6317	0	0
7.13	370	373.298	296.705	-3.29756	0	0
7.14	348	373.966	296.396	-25.9664	0	0
7.15	379	374.638	296.087	4.36201	0	0
7.16	362	375.312	295.777	-13.3122	0	0
7.17	395	375.989	295.468	19.0113	0	0
7.18	370	376.667	295.158	-6.66745	0	0
7.19	372	377.348	294.848	-5.34813	0	0
7.2	378	378.031	294.537	-0.0305761	0	0
7.21	355	378.715	294.227	-23.7146	0	0
7.22	416	379.4	293.916	36.6001	0	0
7.23	345	380.086	293.605	-35.0863	0	0
7.24	374	380.774	293.293	-6.77354	0	0
7.25	346	381.462	292.982	-35.4615	0	0
7.26	388	382.15	292.67	5.85017	0	0
7.27	357	382.838	292.358	-25.8384	0	0
7.28	394	383.527	292.045	10.4731	0	0
7.29	370	384.215	291.733	-14.2151	0	0
7.3	396	384.903	291.42	11.0972	0	0
7.31	368	385.59	291.107	-17.5897	0	0
7.32	400	386.276	290.794	13.7244	0	0
7.33	357	386.96	290.48	-29.9602	0	0
7.34	385	387.643	290.166	-2.64337	0	0
7.35	355	388.325	289.853	-33.3247	0	0
7.36	380	389.004	289.538	-9.00409	0	0
7.37	396	389.681	289.224	6.31883	0	0
7.38	435	390.356	288.91	44.6443	0	0
7.39	399	391.027	288.595	7.97254	0	0
7.4	367	391.696	288.28	-24.6962	0	0
7.41	419	392.361	287.965	26.6385	0	0
7.42	391	393.023	287.649	-2.02334	0	0
7.43	440	393.681	287.334	46.3187	0	0
7.44	407	394.335	287.018	12.6649	0	0
7.45	430	394.985	286.702	35.0154	0	0
7.46	452	395.629	286.386	56.3706	0	0
7.47	388	396.269	286.07	-8.26928	0	0
7.48	430	396.904	285.753	33.096	0	0
7.49	436	397.533	285.436	38.4668	0	0
7.5	431	398.157	285.12	32.8433	0	0
7.51	421	398.774	284.802	22.2258	0	0
7.52	423	399.385	284.485	23.6146	0	0
7.53	429	399.99	284.168	29.0099	0	0
7.54	399	400.588	283.85	-1.58794	0	0
7.55	390	401.179	283.532	-11.1787	0	0
7.56	377	401.762	283.214	-24.7621	0	0
7.57	412	402.338	282.896	9.66214	0	0
7.58	423	402.906	282.578	20.0943	0	0
7.59	415	403.465	282.259	11.5346	0	0
7.6	389	404.017	281.941	-15.0167	0	0
7.61	403	404.559	281.622	-1.55919	0	0
7.62	439	405.093	281.303	33.9072	0	0
7.63	405	405.617	280.984	-0.61708	0	0
7.64	419	406.132	280.664	12.8681	0	0
7.65	424	406.637	280.345	17.363	0	0
7.66	406	407.132	280.025	-1.13199	0	0
7.67	424	407.617	279.705	16.3833	0	0
7.68	394	408.091	279.386	-14.091	0	0
7.69	393	408.554	279.065	-15.5544	0	0
7.7	384	409.007	278.745	-25.0068	0	0
7.71	403	409.448	278.425	-6.44783	0	0
7.72	410	409.877	278.104	0.122632	0	0
7.73	409	410.295	277.784	-1.29512	0	0
7.74	403	410.701	277.463	-7.70085	0	0
7.75	465	411.094	277.142	53.9057	0	0
7.76	434	411.475	276.821	22.5247	0	0
7.77	430	411.844	276.5	18.1565	0	0
7.78	399	412.199	276.179	-13.1988	0	0
7.79	431	412.541	275.857	18.4591	0	0
7.8	427	412.87	275.536	14.1305	0	0
7.81	404	413.185	275.214	-9.18459	0	0
7.82	433	413.486	274.892	19.5142	0	0
7.83	419	413.773	274.57	5.22703	0	0
7.84	426	414.046	274.248	11.9541	0	0
7.85	454	414.304	273.926	39.6957	0	0
7.86	466	414.548	273.604	51.4519	0	0
7.87	422	414.777	273.282	7.22293	0	0
7.88	443	414.991	272.959	28.009	0	0
7.89	428	415.19	272.637	12.8103	0	0
7.9	452	415.373	272.314	36.627	0	0
7.91	418	415.541	271.991	2.45931	0	0
7.92	422	415.693	271.668	6.30733	0	0
7.93	407	415.829	271.345	-8.82874	0	0
7.94	439	415.949	271.022	23.0513	0	0
7.95	428	416.053	270.699	11.9475	0	0
7.96	438	416.14	270.376	21.8601	0	0
7.97	408	416.211	270.053	-8.21086	0	0
7.98	423	416.265	269.729	6.73488	0	0
7.99	433	416.303	269.406	16.6974	0	0
8	425	416.323	269.082	8.67681	0	0
8.01	436	416.327	268.758	19.6733	0	0
8.02	396	416.313	268.435	-20.3132	0	0
8.03	402	416.282	268.111	-14.2823	0	0
8.04	396	416.234	267.787	-20.2341	0	0
8.05	384	416.168	267.463	-32.1685	0	0
8.06	418	416.085	267.139	1.91467	0	0
8.07	434	415.985	266.815	18.0155	0	0
8.08	392	415.866	266.49	-23.8661	0	0
8.09	413	415.73	266.166	-2.72979	0	0
8.1	407	415.576	265.842	-8.57569	0	0
8.11	405	415.404	265.517	-10.4037	0	0
8.12	390	415.214	265.193	-25.2138	0	0
8.13	470	415.006	264.869	54.9942	0	0
8.14	396	414.78	264.544	-18.7798	0	0
8.15	399	414.536	264.219	-15.5358	0	0
8.16	420	414.274	263.895	5.72635	0	0
8.17	406	413.993	263.57	-7.9934	0	0
8.18	439	413.695	263.245	25.305	0	0
8.19	409	413.38	262.921	-4.37971	0	0
8.2	411	413.051	262.596	-2.05074	0	0
8.21	432	412.709	262.271	19.2911	0	0
8.22	427	412.356	261.946	14.6443	0	0
8.23	437	411.991	261.621	25.0086	0	0
8.24	379	411.616	261.296	-32.6159	0	0
8.25	381	411.229	260.971	-30.2294	0	0
8.26	412	410.832	260.646	1.16824	0	0
8.27	429	410.423	260.321	18.577	0	0
8.28	380	410.003	259.996	-30.0033	0	0
8.29	412	409.572	259.671	2.42758	0	0
8.3	381	409.131	259.346	-28.1306	0	0
8.31	406	408.678	259.021	-2.67776	0	0
8.32	398	408.214	258.695	-10.214	0	0
8.33	366	407.739	258.37	-41.7393	0	0
8.34	376	407.254	258.045	-31.2537	0	0
8.35	372	406.757	257.72	-34.7573	0	0
8.36	363	406.25	257.395	-43.25	0	0
8.37	383	405.732	257.07	-22.732	0	0
8.38	386	405.203	256.744	-19.2033	0	0
8.39	384	404.664	256.419	-20.6639	0	0
8.4	420	404.114	256.094	15.8861	0	0
8.41	425	403.553	255.769	21.4467	0	0
8.42	373	402.982	255.444	-29.9821	0	0
8.43	394	402.401	255.118	-8.40053	0	0
8.44	399	401.808	254.793	-2.80853	0	0
8.45	409	401.206	254.468	7.79382	0	0
8.46	411	400.594	254.143	10.4064	0	0
8.47	406	399.971	253.818	6.0293	0	0
8.48	363	399.338	253.493	-36.3377	0	0
8.49	384	398.695	253.167	-14.6946	0	0
8.5	366	398.041	252.842	-32.0415	0	0
8.51	391	397.378	252.517	-6.37845	0	0
8.52	373	396.705	252.192	-23.7055	0	0
8.53	395	396.023	251.867	-1.02285	0	0
8.54	399	395.33	251.542	3.66956	0	0
8.55	371	394.628	251.217	-23.6284	0	0
8.56	335	393.917	250.892	-58.9168	0	0
8.57	406	393.196	250.567	12.8042	0	0
8.58	380	392.465	250.243	-12.4654	0	0
8.59	380	391.726	249.918	-11.7257	0	0
8.6	369	390.977	249.593	-21.9768	0	0
8.61	374	390.219	249.268	-16.2188	0	0
8.62	379	389.452	248.944	-10.4518	0	0
8.63	412	388.676	248.619	23.3241	0	0
8.64	374	387.891	248.294	-13.8912	0	0
8.65	384	387.098	247.97	-3.09775	0	0
8.66	408	386.296	247.645	21.7043	0	0
8.67	414	385.485	247.321	28.5149	0	0
8.68	372	384.666	246.996	-12.6662	0	0
8.69	375	383.839	246.672	-8.83888	0	0
8.7	389	383.003	246.348	5.99659	0	0
8.71	393	382.16	246.024	10.8401	0	0
8.72	390	381.308	245.7	8.69169	0	0
8.73	383	380.449	245.375	2.55109	0	0
8.74	372	379.582	245.052	-7.58175	0	0
8.75	381	378.707	244.728	2.29306	0	0
8.76	395	377.825	244.404	17.1754	0	0
8.77	355	376.935	244.08	-21.9349	0	0
8.78	409	376.038	243.756	32.9622	0	0
8.79	371	375.134	243.433	-4.13364	0	0
8.8	357	374.222	243.109	-17.2224	0	0
8.81	373	373.304	242.786	-0.30418	0	0
8.82	382	372.379	242.463	9.62083	0	0
8.83	351	371.447	242.139	-20.4475	0	0
8.84	384	370.509	241.816	13.4908	0	0
8.85	364	369.565	241.493	-5.56449	0	0
8.86	349	368.613	241.17	-19.6135	0	0
8.87	359	367.656	240.847	-8.65625	0	0
8.88	384	366.693	240.524	17.307	0	0
8.89	351	365.724	240.202	-14.7238	0	0
8.9	350	364.749	239.879	-14.7487	0	0
8.91	379	363.768	239.557	15.232	0	0
8.92	379	362.782	239.234	16.2182	0	0
8.93	368	361.79	238.912	6.20992	0	0
8.94	358	360.793	238.59	-2.79311	0	0
8.95	398	359.791	238.268	38.209	0	0
8.96	392	358.784	237.946	33.2162	0	0
8.97	332	357.772	237.624	-25.7718	0	0
8.98	398	356.755	237.303	41.245	0	0
8.99	363	355.734	236.981	7.26645	0	0
9	364	354.708	236.66	9.29238	0	0
9.01	365	353.677	236.338	11.3227	0	0
9.02	348	352.643	236.017	-4.64281	0	0
9.03	345	351.604	235.696	-6.60419	0	0
9.04	360	350.562	235.375	9.4384	0	0
9.05	363	349.515	235.054	13.4848	0	0
9.06	338	348.465	234.734	-10.4651	0	0
9.07	393	347.411	234.413	45.5886	0	0
9.08	345	346.354	234.093	-1.35434	0	0
9.09	366	345.294	233.773	20.7061	0	0
9.1	350	344.23	233.453	5.76959	0	0
9.11	330	343.164	233.133	-13.1638	0	0
9.12	351	342.094	232.813	8.90562	0	0
9.13	376	341.022	232.493	34.9778	0	0
9.14	314	339.947	232.174	-25.9473	0	0
9.15	329	338.87	231.855	-9.86998	0	0
9.16	337	337.79	231.536	-0.790284	0	0
9.17	329	336.708	231.216	-7.70836	0	0
9.18	344	335.624	230.898	8.37567	0	0
9.19	374	334.538	230.579	39.4617	0	0
9.2	363	333.45	230.261	29.5495	0	0
9.21	327	332.361	229.942	-5.36099	0	0
9.22	355	331.27	229.624	23.7301	0	0
9.23	351	330.177	229.306	20.8227	0	0
9.24	303	329.083	228.988	-26.0834	0	0
9.25	340	327.988	228.671	12.0116	0	0
9.26	351	326.892	228.353	24.1077	0	0
9.27	320	325.795	228.036	-5.79519	0	0
9.28	320	324.697	227.719	-4.69732	0	0
9.29	318	323.599	227.402	-5.59875	0	0
9.3	294	322.5	227.085	-28.4996	0	0
9.31	341	321.4	226.768	19.5999	0	0
9.32	337	320.3	226.452	16.6998	0	0
9.33	336	319.2	226.136	16.7999	0	0
9.34	312	318.1	225.82	-6.09995	0	0
9.35	328	317	225.504	11.0001	0	0
9.36	332	315.9	225.189	16.1001	0	0
9.37	331	314.8	224.873	16.1998	0	0
9.38	343	313.701	224.558	29.299	0	0
9.39	361	312.602	224.243	48.3978	0	0
9.4	304	311.504	223.929	-7.50412	0	0
9.41	333	310.407	223.614	22.5933	0	0
9.42	323	309.31	223.3	13.6898	0	0
9.43	310	308.215	222.986	1.78534	0	0
9.44	323	307.12	222.672	15.8798	0	0
9.45	331	306.027	222.358	24.9731	0	0
9.46	310	304.935	222.044	5.06512	0	0
9.47	321	303.844	221.731	17.1557	0	0
9.48	306	302.755	221.418	3.24482	0	0
9.49	323	301.668	221.105	21.3323	0	0
9.5	307	300.582	220.793	6.41808	0	0
9.51	316	299.498	220.481	16.502	0	0
9.52	327	298.416	220.168	28.5841	0	0
9.53	303	297.336	219.857	5.66413	0	0
9.54	323	296.258	219.545	26.742	0	0
9.55	304	295.182	219.234	8.81777	0	0
9.56	304	294.109	218.922	9.89119	0	0
9.57	306	293.038	218.612	12.9622	0	0
9.58	312	291.969	218.301	20.0308	0	0
9.59	293	290.903	217.99	2.09672	0	0
9.6	295	289.84	217.68	5.16001	0	0
9.61	287	288.779	217.37	-1.77945	0	0
9.62	260	287.722	217.061	-27.7218	0	0
9.63	301	286.667	216.751	14.333	0	0
9.64	311	285.615	216.442	25.3848	0	0
9.65	276	284.567	216.133	-8.56653	0	0
9.66	320	283.521	215.825	36.479	0	0
9.67	267	282.479	215.516	-15.4788	0	0
9.68	291	281.44	215.208	9.56015	0	0
9.69	267	280.404	214.9	-13.4043	0	0
9.7	279	279.372	214.593	-0.372288	0	0
9.71	282	278.344	214.285	3.6562	0	0
9.72	281	277.319	213.978	3.68107	0	0
9.73	254	276.298	213.672	-22.2978	0	0
9.74	281	275.28	213.365	5.71966	0	0
9.75	244	274.267	213.059	-30.2668	0	0
9.76	281	273.257	212.753	7.74293	0	0
9.77	267	272.251	212.447	-5.25133	0	0
9.78	296	271.25	212.142	24.7504	0	0
9.79	296	270.252	211.837	25.748	0	0
9.8	299	269.259	211.532	29.7415	0	0
9.81	294	268.269	211.228	25.7308	0	0
9.82	275	267.284	210.924	7.71583	0	0
9.83	232	266.303	210.62	-34.3034	0	0
9.84	259	265.327	210.316	-6.32707	0	0
9.85	263	264.355	210.013	-1.35512	0	0
9.86	268	263.388	209.71	4.61236	0	0
9.87	265	262.425	209.407	2.57533	0	0
9.88	265	261.466	209.105	3.53375	0	0
9.89	285	260.512	208.803	24.4875	0	0
9.9	253	259.563	208.501	-6.56329	0	0
9.91	287	258.619	208.2	28.3812	0	0
9.92	276	257.679	207.899	18.3209	0	0
9.93	276	256.744	207.598	19.2558	0	0
9.94	268	255.814	207.297	12.186	0	0
9.95	270	254.889	206.997	15.1113	0	0
9.96	267	253.968	206.697	13.0317	0	0
9.97	264	253.053	206.398	10.9472	0	0
9.98	260	252.142	206.099	7.85769	0	0
9.99	282	251.237	205.8	30.7632	0	0
10	249	250.336	205.501	-1.33623	0	0
10.01	266	249.441	205.203	16.5593	0	0
10.02	227	248.55	204.905	-21.5503	0	0
10.03	259	247.665	204.608	11.335	0	0
10.04	216	246.785	204.31	-30.7848	0	0
10.05	256	245.91	204.014	10.0903	0	0
10.06	257	245.04	203.717	11.9602	0	0
10.07	239	244.175	203.421	-5.17507	0	0
10.08	236	243.315	203.125	-7.31555	0	0
10.09	250	242.461	202.83	7.53875	0	0
10.1	239	241.612	202.535	-2.61218	0	0
10.11	191	240.768	202.24	-49.7684	0	0
10.12	252	239.93	201.946	12.0702	0	0
10.13	247	239.096	201.651	7.90345	0	0
10.14	226	238.269	201.358	-12.2686	0	0
10.15	217	237.446	201.065	-20.4459	0	0
10.16	247	236.629	200.772	10.3715	0	0
10.17	234	235.816	200.479	-1.81645	0	0
10.18	244	235.01	200.187	8.99029	0	0
10.19	227	234.208	199.895	-7.2083	0	0
10.2	234	233.412	199.603	0.587775	0	0
10.21	237	232.621	199.312	4.37852	0	0
10.22	232	231.836	199.022	0.163921	0	0
10.23	216	231.056	198.731	-15.056	0	0
10.24	231	230.281	198.441	0.718715	0	0
10.25	235	229.512	198.152	5.48811	0	0
10.26	209	228.748	197.863	-19.7478	0	0
10.27	216	227.989	197.574	-11.9891	0	0
10.28	233	227.236	197.286	5.76428	0	0
10.29	227	226.488	196.998	0.51236	0	0
10.3	211	225.745	196.71	-14.7449	0	0
10.31	237	225.007	196.423	11.9926	0	0
10.32	217	224.275	196.136	-7.27528	0	0
10.33	199	223.548	195.849	-24.5484	0	0
10.34	197	222.827	195.563	-25.8268	0	0
10.35	207	222.111	195.278	-15.1105	0	0
10.36	234	221.399	194.993	12.6005	0	0
10.37	226	220.694	194.708	5.30631	0	0
10.38	204	219.993	194.423	-15.9931	0	0
10.39	242	219.298	194.139	22.7022	0	0
10.4	202	218.608	193.856	-16.6076	0	0
10.41	220	217.923	193.573	2.07734	0	0
10.42	216	217.243	193.29	-1.24288	0	0
10.43	206	216.568	193.008	-10.5683	0	0
10.44	206	215.899	192.726	-9.89875	0	0
10.45	176	215.234	192.444	-39.2344	0	0
10.46	212	214.575	192.163	-2.5751	0	0
10.47	200	213.921	191.883	-13.9209	0	0
10.48	213	213.272	191.602	-0.27176	0	0
10.49	193	212.628	191.323	-19.6276	0	0
10.5	209	211.989	191.043	-2.98856	0	0
10.51	230	211.355	190.765	18.6455	0	0
10.52	211	210.725	190.486	0.274664	0	0
10.53	181	210.101	190.208	-29.1012	0	0
10.54	176	209.482	189.931	-33.4819	0	0
10.55	192	208.868	189.654	-16.8675	0	0
10.56	198	208.258	189.377	-10.258	0	0
10.57	214	207.653	189.101	6.34663	0	0
10.58	203	207.054	188.825	-4.05354	0	0
10.59	208	206.458	188.55	1.54151	0	0
10.6	176	205.868	188.275	-29.8682	0	0
10.61	191	205.283	188	-14.2827	0	0
10.62	213	204.702	187.726	8.29815	0	0
10.63	164	204.126	187.453	-40.1257	0	0
10.64	218	203.554	187.18	14.4458	0	0
10.65	217	202.987	186.907	14.0127	0	0
10.66	182	202.425	186.635	-20.425	0	0
10.67	179	201.867	186.364	-22.8673	0	0
10.68	191	201.314	186.093	-10.3141	0	0
10.69	209	200.765	185.822	8.23455	0	0
10.7	202	200.221	185.552	1.77876	0	0
10.71	189	199.681	185.282	-10.6815	0	0
10.72	182	199.146	185.013	-17.1461	0	0
10.73	184	198.615	184.744	-14.6151	0	0
10.74	185	198.089	184.476	-13.0885	0	0
10.75	198	197.566	184.208	0.43385	0	0
10.76	224	197.048	183.941	26.9519	0	0
10.77	199	196.534	183.674	2.46569	0	0
10.78	186	196.025	183.408	-10.0247	0	0
10.79	187	195.519	183.142	-8.51934	0	0
10.8	185	195.018	182.877	-10.0181	0	0
10.81	215	194.521	182.612	20.479	0	0
10.82	181	194.028	182.348	-13.0279	0	0
10.83	202	193.539	182.084	8.46106	0	0
10.84	171	193.054	181.821	-22.054	0	0
10.85	181	192.573	181.558	-11.573	0	0
10.86	183	192.096	181.296	-9.09594	0	0
10.87	199	191.623	181.034	7.37718	0	0
10.88	198	191.154	180.773	6.84641	0	0
10.89	163	190.688	180.512	-27.6882	0	0
10.9	160	190.227	180.252	-30.2266	0	0
10.91	188	189.769	179.992	-1.76885	0	0
10.92	190	189.315	179.733	0.68519	0	0
10.93	199	188.864	179.474	10.1355	0	0
10.94	179	188.418	179.216	-9.41785	0	0
10.95	211	187.975	178.959	23.0252	0	0
10.96	198	187.536	178.702	10.4645	0	0
10.97	176	187.1	178.445	-11.0997	0	0
10.98	185	186.667	178.189	-1.66742	0	0
10.99	169	186.239	177.934	-17.2387	0	0
11	191	185.813	177.679	5.18658	0	0
11.01	180	185.392	177.424	-5.39161	0	0
11.02	153	184.973	177.171	-31.9732	0	0
11.03	159	184.558	176.917	-25.5582	0	0
11.04	178	184.147	176.665	-6.14652	0	0
11.05	167	183.738	176.412	-16.7382	0	0
11.06	178	183.333	176.161	-5.33308	0	0
11.07	179	182.931	175.91	-3.93126	0	0
11.08	153	182.533	175.659	-29.5327	0	0
11.09	181	182.137	175.409	-1.13722	0	0
11.1	193	181.745	175.16	11.2551	0	0
11.11	175	181.356	174.911	-6.35578	0	0
11.12	191	180.97	174.663	10.0303	0	0
11.13	174	180.587	174.415	-6.5867	0	0
11.14	186	180.207	174.168	5.79329	0	0
11.15	176	179.83	173.921	-3.82971	0	0
11.16	175	179.456	173.675	-4.45568	0	0
11.17	176	179.085	173.43	-3.08457	0	0
11.18	186	178.716	173.185	7.28364	0	0
11.19	197	178.351	172.941	18.649	0	0
11.2	156	177.988	172.697	-21.9885	0	0
11.21	169	177.629	172.454	-8.62884	0	0
11.22	182	177.272	172.211	4.72807	0	0
11.23	164	176.918	171.969	-12.9178	0	0
11.24	161	176.566	171.728	-15.5663	0	0
11.25	174	176.218	171.487	-2.21758	0	0
11.26	154	175.871	171.247	-21.8715	0	0
11.27	164	175.528	171.007	-11.528	0	0
11.28	176	175.187	170.769	0.812824	0	0
11.29	163	174.849	170.53	-11.8489	0	0
11.3	163	174.513	170.292	-11.5132	0	0
11.31	181	174.18	170.055	6.82004	0	0
11.32	178	173.849	169.819	4.15076	0	0
11.33	162	173.521	169.583	-11.521	0	0
11.34	162	173.195	169.347	-11.1952	0	0
11.35	171	172.872	169.113	-1.87176	0	0
11.36	183	172.551	168.879	10.4492	0	0
11.37	189	172.232	168.645	16.7679	0	0
11.38	182	171.916	168.412	10.0842	0	0
11.39	183	171.602	168.18	11.3983	0	0
11.4	158	171.29	167.948	-13.29	0	0
11.41	151	170.981	167.717	-19.9805	0	0
11.42	160	170.673	167.487	-10.6733	0	0
11.43	155	170.368	167.257	-15.3682	0	0
11.44	181	170.065	167.028	10.9346	0	0
11.45	158	169.765	166.799	-11.7647	0	0
11.46	173	169.466	166.571	3.5339	0	0
11.47	170	169.17	166.344	0.830357	0	0
11.48	179	168.875	166.118	10.1247	0	0
11.49	178	168.583	165.892	9.41705	0	0
11.5	175	168.293	165.666	6.70733	0	0
11.51	189	168.004	165.441	20.9956	0	0
11.52	174	167.718	165.217	6.28191	0	0
11.53	164	167.434	164.994	-3.43375	0	0
11.54	175	167.151	164.771	7.84866	0	0
11.55	178	166.871	164.549	11.1292	0	0
11.56	177	166.592	164.327	10.4078	0	0
11.57	192	166.315	164.106	25.6846	0	0
11.58	172	166.041	163.886	5.95948	0	0
11.59	164	165.767	163.666	-1.76741	0	0
11.6	151	165.496	163.447	-14.4961	0	0
11.61	138	165.226	163.228	-27.2265	0	0
11.62	160	164.959	163.011	-4.95873	0	0
11.63	167	164.693	162.793	2.30735	0	0
11.64	168	164.428	162.577	3.57173	0	0
11.65	144	164.166	162.361	-20.1656	0	0
11.66	162	163.905	162.145	-1.90453	0	0
11.67	173	163.645	161.93	9.35487	0	0
11.68	185	163.387	161.716	21.6126	0	0
11.69	168	163.131	161.503	4.86884	0	0
11.7	154	162.877	161.29	-8.87656	0	0
11.71	139	162.624	161.077	-23.6235	0	0
11.72	150	162.372	160.865	-12.372	0	0
11.73	156	162.122	160.654	-6.12201	0	0
11.74	155	161.874	160.444	-6.87352	0	0
11.75	160	161.626	160.234	-1.62651	0	0
11.76	134	161.381	160.024	-27.381	0	0
11.77	168	161.137	159.816	6.86313	0	0
11.78	160	160.894	159.608	-0.894207	0	0
11.79	154	160.653	159.4	-6.65295	0	0
11.8	152	160.413	159.193	-8.41308	0	0
11.81	146	160.175	158.987	-14.1746	0	0
11.82	157	159.938	158.781	-2.93746	0	0
11.83	153	159.702	158.576	-6.70167	0	0
11.84	152	159.467	158.371	-7.46721	0	0
11.85	151	159.234	158.167	-8.23406	0	0
11.86	145	159.002	157.964	-14.0022	0	0
11.87	168	158.772	157.761	9.22838	0	0
11.88	155	158.542	157.559	-3.5423	0	0
11.89	145	158.314	157.357	-13.3142	0	0
11.9	150	158.087	157.156	-8.0874	0	0
11.91	162	157.862	156.956	4.13822	0	0
11.92	158	157.637	156.756	0.362632	0	0
11.93	153	157.414	156.557	-4.41414	0	0
11.94	155	157.192	156.358	-2.1921	0	0
11.95	149	156.971	156.16	-7.97121	0	0
11.96	147	156.751	155.963	-9.75147	0	0
11.97	156	156.533	155.766	-0.532872	0	0
11.98	147	156.315	155.57	-9.31539	0	0
11.99	173	156.099	155.374	16.901	0	0
12	169	155.884	155.179	13.1163	0	0
12.01	129	155.67	154.984	-26.6696	0	0
12.02	141	155.456	154.79	-14.4564	0	0
12.03	143	155.244	154.597	-12.2444	0	0
12.04	166	155.033	154.404	10.9666	0	0
12.05	153	154.823	154.212	-1.8234	0	0
12.06	168	154.614	154.02	13.3856	0	0
12.07	138	154.406	153.829	-16.4065	0	0
12.08	166	154.2	153.638	11.8004	0	0
12.09	129	153.994	153.448	-24.9936	0	0
12.1	138	153.789	153.258	-15.7887	0	0
12.11	132	153.585	153.07	-21.5847	0	0
12.12	155	153.382	152.881	1.61834	0	0
12.13	162	153.18	152.694	8.82042	0	0
12.14	159	152.978	152.506	6.02156	0	0
12.15	163	152.778	152.32	10.2218	0	0
12.16	137	152.579	152.134	-15.579	0	0
12.17	157	152.381	151.948	4.61943	0	0
12.18	170	152.183	151.763	17.8169	0	0
12.19	156	151.987	151.579	4.01349	0	0
12.2	167	151.791	151.395	15.2092	0	0
12.21	144	151.596	151.212	-7.59599	0	0
12.22	132	151.402	151.029	-19.402	0	0
12.23	162	151.209	150.847	10.7911	0	0
12.24	157	151.017	150.665	5.98332	0	0
12.25	116	150.825	150.484	-34.8253	0	0
12.26	157	150.635	150.304	6.3653	0	0
12.27	142	150.445	150.124	-8.44495	0	0
12.28	147	150.256	149.945	-3.25602	0	0
12.29	131	150.068	149.766	-19.0679	0	0
12.3	147	149.881	149.587	-2.88057	0	0
12.31	142	149.694	149.41	-7.69405	0	0
12.32	149	149.508	149.232	-0.508315	0	0
12.33	138	149.323	149.056	-11.3234	0	0
12.34	168	149.139	148.88	18.8608	0	0
12.35	168	148.956	148.704	19.0442	0	0
12.36	128	148.773	148.529	-20.7731	0	0
12.37	137	148.591	148.355	-11.5912	0	0
12.38	154	148.41	148.181	5.58994	0	0
12.39	143	148.23	148.007	-5.22965	0	0
12.4	154	148.05	147.834	5.95003	0	0
12.41	140	147.871	147.662	-7.87103	0	0
12.42	144	147.693	147.49	-3.69281	0	0
12.43	155	147.515	147.319	7.4847	0	0
12.44	149	147.339	147.148	1.66149	0	0
12.45	150	147.162	146.978	2.83758	0	0
12.46	147	146.987	146.808	0.012972	0	0
12.47	141	146.812	146.639	-5.81233	0	0
12.48	153	146.638	146.471	6.36167	0	0
12.49	133	146.465	146.303	-13.465	0	0
12.5	141	146.292	146.135	-5.29237	0	0
12.51	147	146.12	145.968	0.879599	0	0
12.52	134	145.949	145.802	-11.9491	0	0
12.53	140	145.779	145.636	-5.77847	0	0
12.54	132	145.608	145.47	-13.6085	0	0
12.55	138	145.439	145.305	-7.43917	0	0
12.56	128	145.27	145.141	-17.2705	0	0
12.57	170	145.102	144.977	24.8975	0	0
12.58	144	144.935	144.813	-0.935099	0	0
12.59	156	144.768	144.65	11.2317	0	0
12.6	151	144.602	144.488	6.39776	0	0
12.61	141	144.437	144.326	-3.43675	0	0
12.62	133	144.272	144.165	-11.2719	0	0
12.63	138	144.108	144.004	-6.10765	0	0
12.64	132	143.944	143.844	-11.944	0	0
12.65	162	143.781	143.684	18.219	0	0
12.66	130	143.619	143.525	-13.6186	0	0
12.67	145	143.457	143.366	1.54318	0	0
12.68	153	143.296	143.208	9.70438	0	0
12.69	153	143.135	143.05	9.86498	0	0
12.7	129	142.975	142.893	-13.975	0	0
12.71	163	142.816	142.736	20.1844	0	0
12.72	129	142.657	142.58	-13.6568	0	0
12.73	163	142.499	142.424	20.5015	0	0
12.74	143	142.341	142.269	0.659134	0	0
12.75	117	142.184	142.114	-25.1838	0	0
12.76	156	142.027	141.96	13.9727	0	0
12.77	141	141.871	141.806	-0.871325	0	0
12.78	131	141.716	141.653	-10.7159	0	0
12.79	131	141.561	141.5	-10.5611	0	0
12.8	119	141.407	141.348	-22.4069	0	0
12.81	123	141.253	141.197	-18.2532	0	0
12.82	156	141.1	141.045	14.8999	0	0
12.83	124	140.947	140.895	-16.9475	0	0
12.84	147	140.796	140.744	6.20453	0	0
12.85	129	140.644	140.595	-11.644	0	0
12.86	112	140.493	140.445	-28.4931	0	0
12.87	163	140.343	140.297	22.6574	0	0
12.88	130	140.193	140.148	-10.1928	0	0
12.89	144	140.043	140	3.95652	0	0
12.9	144	139.895	139.853	4.1053	0	0
12.91	155	139.746	139.706	15.2536	0	0
12.92	115	139.599	139.56	-24.5987	0	0
12.93	141	139.452	139.414	1.54847	0	0
12.94	139	139.305	139.269	-0.304862	0	0
12.95	115	139.159	139.124	-24.1587	0	0
12.96	143	139.013	138.979	3.98691	0	0
12.97	135	138.868	138.835	-3.86798	0	0
12.98	173	138.723	138.692	34.2766	0	0
12.99	141	138.579	138.549	2.42069	0	0
13	127	138.436	138.406	-11.4357	0	0
13.01	146	138.293	138.264	7.70731	0	0
13.02	169	138.15	138.123	30.8499	0	0
13.03	128	138.008	137.982	-10.0081	0	0
13.04	146	137.867	137.841	8.13345	0	0
13.05	153	137.726	137.701	15.2745	0	0
13.06	143	137.585	137.561	5.41503	0	0
13.07	149	137.445	137.422	11.5551	0	0
13.08	145	137.305	137.283	7.69463	0	0
13.09	126	137.166	137.145	-11.1663	0	0
13.1	135	137.028	137.007	-2.02775	0	0
13.11	125	136.89	136.87	-11.8897	0	0
13.12	146	136.752	136.733	9.24791	0	0
13.13	145	136.615	136.597	8.38501	0	0
13.14	118	136.478	136.461	-18.4784	0	0
13.15	145	136.342	136.325	8.65776	0	0
13.16	145	136.207	136.19	8.79341	0	0
13.17	129	136.071	136.056	-7.07142	0	0
13.18	152	135.937	135.922	16.0633	0	0
13.19	148	135.803	135.788	12.1975	0	0
13.2	137	135.669	135.655	1.33125	0	0
13.21	146	135.536	135.522	10.4645	0	0
13.22	137	135.403	135.389	1.59732	0	0
13.23	130	135.27	135.258	-5.27034	0	0
13.24	152	135.138	135.126	16.8615	0	0
13.25	138	135.007	134.995	2.99293	0	0
13.26	157	134.876	134.865	22.1239	0	0
13.27	159	134.746	134.735	24.2543	0	0
13.28	147	134.616	134.605	12.3843	0	0
13.29	160	134.486	134.476	25.5139	0	0
13.3	152	134.357	134.347	17.643	0	0
13.31	147	134.228	134.219	12.7716	0	0
13.32	150	134.1	134.091	15.8998	0	0
13.33	144	133.972	133.964	10.0275	0	0
13.34	166	133.845	133.837	32.1548	0	0
13.35	182	133.718	133.71	48.2816	0	0
13.36	143	133.592	133.584	9.40801	0	0
13.37	140	133.466	133.459	6.53393	0	0
13.38	150	133.341	133.333	16.6594	0	0
13.39	163	133.216	133.209	29.7844	0	0
13.4	136	133.091	133.084	2.90903	0	0
13.41	142	132.967	132.96	9.03318	0	0
13.42	150	132.843	132.837	17.1569	0	0
13.43	168	132.72	132.714	35.2801	0	0
13.44	149	132.597	132.591	16.403	0	0
13.45	161	132.475	132.469	28.5254	0	0
13.46	133	132.353	132.347	0.647308	0	0
13.47	150	132.231	132.226	17.7688	0	0
13.48	143	132.11	132.105	10.8899	0	0
13.49	148	131.989	131.985	16.0106	0	0
13.5	152	131.869	131.865	20.1308	0	0
13.51	162	131.749	131.745	30.2506	0	0
13.52	128	131.63	131.626	-3.63007	0	0
13.53	154	131.511	131.507	22.4889	0	0
13.54	156	131.393	131.389	24.6074	0	0
13.55	141	131.275	131.271	9.72545	0	0
13.56	193	131.157	131.153	61.8431	0	0
13.57	156	131.04	131.036	24.9603	0	0
13.58	158	130.923	130.919	27.0772	0	0
13.59	158	130.806	130.803	27.1935	0	0
13.6	163	130.69	130.687	32.3095	0	0
13.61	153	130.575	130.572	22.4251	0	0
13.62	173	130.46	130.457	42.5402	0	0
13.63	167	130.345	130.342	36.655	0	0
13.64	152	130.231	130.228	21.7693	0	0
13.65	140	130.117	130.114	9.88317	0	0
13.66	165	130.003	130.001	34.9967	0	0
13.67	179	129.89	129.888	49.1097	0	0
13.68	170	129.778	129.775	40.2224	0	0
13.69	175	129.665	129.663	45.3347	0	0
13.7	157	129.554	129.551	27.4465	0	0
13.71	159	129.442	129.44	29.558	0	0
13.72	133	129.331	129.329	3.66901	0	0
13.73	133	129.22	129.219	3.77965	0	0
13.74	158	129.11	129.108	28.8899	0	0
13.75	134	129	128.999	4.99973	0	0
13.76	156	128.891	128.889	27.1092	0	0
13.77	138	128.782	128.78	9.2182	0	0
13.78	153	128.673	128.672	24.3268	0	0
13.79	176	128.565	128.564	47.4351	0	0
13.8	150	128.457	128.456	21.5429	0	0
13.81	164	128.35	128.348	35.6504	0	0
13.82	178	128.243	128.241	49.7574	0	0
13.83	170	128.136	128.135	41.8641	0	0
13.84	161	128.03	128.028	32.9704	0	0
13.85	148	127.924	127.923	20.0763	0	0
13.86	152	127.818	127.817	24.1818	0	0
13.87	148	127.713	127.712	20.2869	0	0
13.88	119	127.608	127.607	-8.60842	0	0
13.89	154	127.504	127.503	26.4959	0	0
13.9	155	127.4	127.399	27.5999	0	0
13.91	146	127.297	127.296	18.7034	0	0
13.92	147	127.193	127.192	19.8066	0	0
13.93	140	127.091	127.09	12.9094	0	0
13.94	140	126.988	126.987	13.0118	0	0
13.95	146	126.886	126.885	19.1139	0	0
13.96	128	126.784	126.784	1.21555	0	0
13.97	135	126.683	126.683	8.31684	0	0
13.98	130	126.582	126.582	3.41775	0	0
13.99	141	126.482	126.481	14.5183	0	0
14	149	126.382	126.381	22.6184	0	0
14.01	146	126.282	126.281	19.7182	0	0
14.02	143	126.182	126.182	16.8177	0	0
14.03	140	126.083	126.083	13.9167	0	0
14.04	141	125.985	125.984	15.0154	0	0
14.05	149	125.886	125.886	23.1137	0	0
14.06	144	125.788	125.788	18.2116	0	0
14.07	136	125.691	125.69	10.3092	0	0
14.08	130	125.594	125.593	4.40642	0	0
14.09	150	125.497	125.496	24.5033	0	0
14.1	128	125.4	125.4	2.59974	0	0
14.11	121	125.304	125.304	-4.30414	0	0
14.12	132	125.208	125.208	6.79162	0	0
14.13	111	125.113	125.113	-14.113	0	0
14.14	117	125.018	125.018	-8.01794	0	0
14.15	128	124.923	124.923	3.07674	0	0
14.16	112	124.829	124.829	-12.8289	0	0
14.17	125	124.735	124.735	0.265036	0	0
14.18	130	124.641	124.641	5.35865	0	0
14.19	131	124.548	124.548	6.45191	0	0
14.2	115	124.455	124.455	-9.45518	0	0
14.21	135	124.363	124.362	10.6374	0	0
14.22	144	124.27	124.27	19.7296	0	0
14.23	118	124.179	124.178	-6.17857	0	0
14.24	116	124.087	124.087	-8.08706	0	0
14.25	124	123.996	123.996	0.00409988	0	0
14.26	134	123.905	123.905	10.0949	0	0
14.27	125	123.815	123.814	1.18538	0	0
14.28	117	123.725	123.724	-6.7245	0	0
14.29	131	123.635	123.635	7.36528	0	0
14.3	129	123.545	123.545	5.45472	0	0
14.31	124	123.456	123.456	0.543817	0	0
14.32	122	123.367	123.367	-1.36743	0	0
14.33	102	123.279	123.279	-21.279	0	0
14.34	116	123.191	123.191	-7.19093	0	0
14.35	105	123.103	123.103	-18.1032	0	0
14.36	103	123.016	123.016	-20.0158	0	0
14.37	123	122.929	122.928	0.0712857	0	0
14.38	116	122.842	122.842	-6.84198	0	0
14.39	114	122.756	122.755	-8.75557	0	0
14.4	129	122.669	122.669	6.3305	0	0
14.41	125	122.584	122.584	2.41624	0	0
14.42	135	122.498	122.498	12.5016	0	0
14.43	120	122.413	122.413	-2.41327	0	0
14.44	132	122.329	122.328	9.67149	0	0
14.45	109	122.244	122.244	-13.2441	0	0
14.46	110	122.16	122.16	-12.16	0	0
14.47	120	122.076	122.076	-2.07621	0	0
14.48	120	121.993	121.993	-1.99275	0	0
14.49	112	121.91	121.909	-9.90962	0	0
14.5	110	121.827	121.827	-11.8268	0	0
14.51	123	121.744	121.744	1.25568	0	0
14.52	109	121.662	121.662	-12.6622	0	0
14.53	119	121.58	121.58	-2.5803	0	0
14.54	113	121.499	121.499	-8.49877	0	0
14.55	117	121.418	121.417	-4.41755	0	0
14.56	100	121.337	121.337	-21.3366	0	0
14.57	118	121.256	121.256	-3.25606	0	0
14.58	117	121.176	121.176	-4.17579	0	0
14.59	126	121.096	121.096	4.90417	0	0
14.6	96	121.016	121.016	-25.0162	0	0
14.61	118	120.937	120.937	-2.93683	0	0
14.62	119	120.858	120.858	-1.8578	0	0
14.63	113	120.779	120.779	-7.77908	0	0
14.64	107	120.701	120.701	-13.7007	0	0
14.65	117	120.623	120.623	-3.62255	0	0
14.66	122	120.545	120.545	1.45525	0	0
14.67	121	120.467	120.467	0.532754	0	0
14.68	127	120.39	120.39	6.60995	0	0
14.69	105	120.313	120.313	-15.3132	0	0
14.7	114	120.237	120.237	-6.23656	0	0
14.71	119	120.16	120.16	-1.16026	0	0
14.72	122	120.084	120.084	1.91574	0	0
14.73	130	120.009	120.008	9.99143	0	0
14.74	125	119.933	119.933	5.06684	0	0
14.75	125	119.858	119.858	5.14194	0	0
14.76	104	119.783	119.783	-15.7832	0	0
14.77	122	119.709	119.709	2.29127	0	0
14.78	117	119.635	119.634	-2.6345	0	0
14.79	134	119.561	119.561	14.4394	0	0
14.8	102	119.487	119.487	-17.4869	0	0
14.81	127	119.414	119.413	7.58643	0	0
14.82	105	119.341	119.34	-14.3405	0	0
14.83	103	119.268	119.268	-16.2677	0	0
14.84	96	119.195	119.195	-23.1952	0	0
14.85	124	119.123	119.123	4.87697	0	0
14.86	121	119.051	119.051	1.94889	0	0
14.87	124	118.98	118.979	5.02053	0	0
14.88	115	118.908	118.908	-3.90812	0	0
14.89	130	118.837	118.837	11.163	0	0
14.9	105	118.766	118.766	-13.7662	0	0
14.91	112	118.696	118.696	-6.69573	0	0
14.92	113	118.626	118.625	-5.6255	0	0
14.93	103	118.555	118.555	-15.5555	0	0
14.94	88	118.486	118.486	-30.4859	0	0
14.95	90	118.416	118.416	-28.4165	0	0
14.96	104	118.347	118.347	-14.3473	0	0
14.97	123	118.278	118.278	4.72155	0	0
14.98	120	118.21	118.21	1.79014	0	0
14.99	104	118.141	118.141	-14.1416	0	0
15	109	118.073	118.073	-9.0735	0	0
15.01	116	118.006	118.006	-2.00572	0	0
15.02	112	117.938	117.938	-5.93821	0	0
15.03	118	117.871	117.871	0.129032	0	0
15.04	100	117.804	117.804	-17.804	0	0
15.05	114	117.737	117.737	-3.73728	0	0
15.06	123	117.671	117.671	5.32917	0	0
15.07	137	117.605	117.605	19.3954	0	0
15.08	113	117.539	117.539	-4.53872	0	0
15.09	110	117.473	117.473	-7.47305	0	0
15.1	103	117.408	117.408	-14.4077	0	0
15.11	123	117.343	117.342	5.6575	0	0
15.12	114	117.278	117.278	-3.27762	0	0
15.13	123	117.213	117.213	5.78701	0	0
15.14	125	117.149	117.148	7.85139	0	0
15.15	104	117.085	117.084	-13.0845	0	0
15.16	112	117.021	117.02	-5.02062	0	0
15.17	90	116.957	116.957	-26.957	0	0
15.18	122	116.894	116.894	5.10636	0	0
15.19	128	116.831	116.83	11.1695	0	0
15.2	104	116.768	116.768	-12.7677	0	0
15.21	117	116.705	116.705	0.294947	0	0
15.22	108	116.643	116.643	-8.64269	0	0
15.23	114	116.581	116.581	-2.58056	0	0
15.24	111	116.519	116.519	-5.51869	0	0
15.25	113	116.457	116.457	-3.45706	0	0
15.26	123	116.396	116.396	6.60433	0	0
15.27	114	116.335	116.334	-2.33452	0	0
15.28	118	116.274	116.273	1.72638	0	0
15.29	101	116.213	116.213	-15.2129	0	0
15.3	121	116.153	116.152	4.84747	0	0
15.31	107	116.092	116.092	-9.09234	0	0
15.32	94	116.032	116.032	-22.0324	0	0
15.33	111	115.973	115.973	-4.97267	0	0
15.34	101	115.913	115.913	-14.9132	0	0
15.35	123	115.854	115.854	7.14605	0	0
15.36	120	115.795	115.795	4.20506	0	0
15.37	105	115.736	115.736	-10.7362	0	0
15.38	103	115.678	115.677	-12.6776	0	0
15.39	128	115.619	115.619	12.3807	0	0
15.4	118	115.561	115.561	2.4388	0	0
15.41	110	115.503	115.503	-5.50333	0	0
15.42	109	115.446	115.446	-6.4457	0	0
15.43	111	115.388	115.388	-4.38828	0	0
15.44	107	115.331	115.331	-8.3311	0	0
15.45	93	115.274	115.274	-22.2741	0	0
15.46	109	115.217	115.217	-6.2174	0	0
15.47	121	115.161	115.161	5.83912	0	0
15.48	124	115.105	115.105	8.89542	0	0
15.49	115	115.049	115.048	-0.0485056	0	0
15.5	127	114.993	114.993	12.0074	0	0
15.51	127	114.937	114.937	12.063	0	0
15.52	121	114.882	114.882	6.11842	0	0
15.53	123	114.826	114.826	8.17363	0	0
15.54	116	114.771	114.771	1.22862	0	0
15.55	115	114.717	114.716	0.283405	0	0
15.56	125	114.662	114.662	10.338	0	0
15.57	119	114.608	114.608	4.39233	0	0
15.58	116	114.553	114.553	1.44648	0	0
15.59	98	114.5	114.499	-16.4996	0	0
15.6	104	114.446	114.446	-10.4459	0	0
15.61	120	114.392	114.392	5.60767	0	0
15.62	125	114.339	114.339	10.661	0	0
15.63	112	114.286	114.286	-2.2859	0	0
15.64	129	114.233	114.233	14.767	0	0
15.65	125	114.18	114.18	10.8197	0	0
15.66	107	114.128	114.128	-7.12779	0	0
15.67	130	114.076	114.075	15.9245	0	0
15.68	97	114.023	114.023	-17.0234	0	0
15.69	110	113.972	113.971	-3.97149	0	0
15.7	125	113.92	113.92	11.0802	0	0
15.71	110	113.868	113.868	-3.86828	0	0
15.72	121	113.817	113.817	7.18303	0	0
15.73	120	113.766	113.766	6.23415	0	0
15.74	108	113.715	113.715	-5.71493	0	0
15.75	110	113.664	113.664	-3.6642	0	0
15.76	106	113.614	113.614	-7.61366	0	0
15.77	115	113.563	113.563	1.43668	0	0
15.78	103	113.513	113.513	-10.5132	0	0
15.79	107	113.463	113.463	-6.46319	0	0
15.8	121	113.413	113.413	7.58659	0	0
15.81	121	113.364	113.364	7.63618	0	0
15.82	127	113.314	113.314	13.6856	0	0
15.83	122	113.265	113.265	8.73481	0	0
15.84	118	113.216	113.216	4.78385	0	0
15.85	149	113.167	113.167	35.8327	0	0
15.86	106	113.119	113.118	-7.11862	0	0
15.87	117	113.07	113.07	3.92988	0	0
15.88	98	113.022	113.022	-15.0218	0	0
15.89	118	112.974	112.974	5.02633	0	0
15.9	119	112.926	112.926	6.07429	0	0
15.91	117	112.878	112.878	4.12207	0	0
15.92	106	112.83	112.83	-6.83032	0	0
15.93	100	112.783	112.783	-12.7829	0	0
15.94	109	112.736	112.736	-3.73563	0	0
15.95	111	112.689	112.688	-1.68854	0	0
15.96	103	112.642	112.641	-9.64162	0	0
15.97	134	112.595	112.595	21.4051	0	0
15.98	95	112.548	112.548	-17.5483	0	0
15.99	127	112.502	112.502	14.4981	0	0
16	111	112.456	112.456	-1.45565	0	0
16.01	131	112.41	112.409	18.5904	0	0
16.02	115	112.364	112.364	2.63634	0	0
16.03	114	112.318	112.318	1.68209	0	0
16.04	135	112.272	112.272	22.7277	0	0
16.05	109	112.227	112.227	-3.22691	0	0
16.06	124	112.182	112.181	11.8184	0	0
16.07	129	112.136	112.136	16.8635	0	0
16.08	124	112.092	112.091	11.9084	0	0
16.09	127	112.047	112.047	14.9532	0	0
16.1	120	112.002	112.002	7.9978	0	0
16.11	107	111.958	111.958	-4.95773	0	0
16.12	126	111.913	111.913	14.0866	0	0
16.13	112	111.869	111.869	0.130752	0	0
16.14	111	111.825	111.825	-0.825238	0	0
16.15	125	111.781	111.781	13.2186	0	0
16.16	123	111.738	111.737	11.2623	0	0
16.17	133	111.694	111.694	21.3059	0	0
16.18	112	111.651	111.651	0.349294	0	0
16.19	98	111.607	111.607	-13.6074	0	0
16.2	113	111.564	111.564	1.43567	0	0
16.21	117	111.521	111.521	5.47864	0	0
16.22	120	111.478	111.478	8.52146	0	0
16.23	110	111.436	111.436	-1.43586	0	0
16.24	111	111.393	111.393	-0.393316	0	0
16.25	116	111.351	111.351	4.64908	0	0
16.26	122	111.309	111.308	10.6913	0	0
16.27	117	111.266	111.266	5.73346	0	0
16.28	115	111.225	111.224	3.77543	0	0
16.29	118	111.183	111.183	6.81728	0	0
16.3	102	111.141	111.141	-9.14102	0	0
16.31	152	111.099	111.099	40.9006	0	0
16.32	111	111.058	111.058	-0.0580118	0	0
16.33	118	111.017	111.017	6.98329	0	0
16.34	104	110.975	110.975	-6.97554	0	0
16.35	97	110.934	110.934	-13.9345	0	0
16.36	109	110.894	110.894	-1.89359	0	0
16.37	120	110.853	110.853	9.14719	0	0
16.38	115	110.812	110.812	4.18784	0	0
16.39	116	110.772	110.772	5.22837	0	0
16.4	112	110.731	110.731	1.26877	0	0
16.41	126	110.691	110.691	15.309	0	0
16.42	123	110.651	110.651	12.3492	0	0
16.43	113	110.611	110.611	2.38922	0	0
16.44	125	110.571	110.571	14.4291	0	0
16.45	115	110.531	110.531	4.46891	0	0
16.46	131	110.491	110.491	20.5086	0	0
16.47	127	110.452	110.452	16.5481	0	0
16.48	117	110.412	110.412	6.58755	0	0
16.49	115	110.373	110.373	4.62686	0	0
16.5	125	110.334	110.334	14.6661	0	0
16.51	121	110.295	110.295	10.7051	0	0
16.52	106	110.256	110.256	-4.2559	0	0
16.53	119	110.217	110.217	8.78296	0	0
16.54	122	110.178	110.178	11.8217	0	0
16.55	111	110.14	110.139	0.860331	0	0
16.56	117	110.101	110.101	6.89885	0	0
16.57	121	110.063	110.063	10.9373	0	0
16.58	109	110.024	110.024	-1.02443	0	0
16.59	99	109.986	109.986	-10.9862	0	0
16.6	117	109.948	109.948	7.05187	0	0
16.61	115	109.91	109.91	5.08986	0	0
16.62	101	109.872	109.872	-8.87225	0	0
16.63	121	109.835	109.834	11.1655	0	0
16.64	124	109.797	109.797	14.2032	0	0
16.65	115	109.759	109.759	5.2408	0	0
16.66	116	109.722	109.722	6.27828	0	0
16.67	101	109.684	109.684	-8.68434	0	0
16.68	109	109.647	109.647	-0.647049	0	0
16.69	104	109.61	109.61	-5.60986	0	0
16.7	96	109.573	109.573	-13.5728	0	0
16.71	122	109.536	109.536	12.4642	0	0
16.72	114	109.499	109.499	4.50115	0	0
16.73	103	109.462	109.462	-6.46203	0	0
16.74	116	109.425	109.425	6.57469	0	0
16.75	114	109.389	109.388	4.61133	0	0
16.76	98	109.352	109.352	-11.3521	0	0
16.77	126	109.316	109.316	16.6843	0	0
16.78	109	109.279	109.279	-0.279298	0	0
16.79	97	109.243	109.243	-12.243	0	0
16.8	107	109.207	109.207	-2.20681	0	0
16.81	98	109.171	109.171	-11.1707	0	0
16.82	100	109.135	109.135	-9.13466	0	0
16.83	117	109.099	109.099	7.90129	0	0
16.84	123	109.063	109.063	13.9372	0	0
16.85	109	109.027	109.027	-0.0270524	0	0
16.86	93	108.991	108.991	-15.9913	0	0
16.87	108	108.956	108.956	-0.955708	0	0
16.88	102	108.92	108.92	-6.92015	0	0
16.89	107	108.885	108.884	-1.88467	0	0
16.9	110	108.849	108.849	1.15073	0	0
16.91	106	108.814	108.814	-2.81393	0	0
16.92	115	108.779	108.778	6.22133	0	0
16.93	103	108.743	108.743	-5.74349	0	0
16.94	100	108.708	108.708	-8.70837	0	0
16.95	116	108.673	108.673	7.32667	0	0
16.96	109	108.638	108.638	0.361651	0	0
16.97	114	108.603	108.603	5.39656	0	0
16.98	96	108.569	108.568	-12.5686	0	0
16.99	103	108.534	108.534	-5.53382	0	0
17	85	108.499	108.499	-23.4991	0	0
17.01	97	108.465	108.464	-11.4645	0	0
17.02	104	108.43	108.43	-4.42988	0	0
17.03	100	108.395	108.395	-8.39535	0	0
17.04	111	108.361	108.361	2.63911	0	0
17.05	103	108.326	108.326	-5.32649	0	0
17.06	108	108.292	108.292	-0.292147	0	0
17.07	124	108.258	108.257	15.7421	0	0
17.08	97	108.224	108.223	-11.2236	0	0
17.09	90	108.189	108.189	-18.1895	0	0
17.1	97	108.155	108.155	-11.1554	0	0
17.11	96	108.121	108.121	-12.1213	0	0
17.12	118	108.087	108.087	9.91272	0	0
17.13	115	108.053	108.053	6.94668	0	0
17.14	98	108.019	108.019	-10.0194	0	0
17.15	102	107.986	107.985	-5.98556	0	0
17.16	105	107.952	107.951	-2.95175	0	0
17.17	92	107.918	107.917	-15.918	0	0
17.18	121	107.884	107.884	13.1157	0	0
17.19	98	107.851	107.85	-9.85063	0	0
17.2	106	107.817	107.816	-1.81701	0	0
17.21	115	107.783	107.783	7.21656	0	0
17.22	80	107.75	107.749	-27.7499	0	0
17.23	93	107.716	107.716	-14.7164	0	0
17.24	112	107.683	107.682	4.31701	0	0
17.25	114	107.65	107.649	6.35041	0	0
17.26	104	107.616	107.615	-3.61623	0	0
17.27	111	107.583	107.582	3.41709	0	0
17.28	104	107.55	107.549	-3.54963	0	0
17.29	110	107.516	107.515	2.48361	0	0
17.3	110	107.483	107.482	2.51681	0	0
17.31	100	107.45	107.449	-7.45002	0	0
17.32	106	107.417	107.415	-1.41689	0	0
17.33	107	107.384	107.382	-0.383789	0	0
17.34	104	107.351	107.349	-3.35073	0	0
17.35	105	107.318	107.316	-2.3177	0	0
17.36	107	107.285	107.283	-0.2847	0	0
17.37	92	107.252	107.25	-15.2517	0	0
17.38	101	107.219	107.217	-6.2188	0	0
17.39	92	107.186	107.184	-15.1859	0	0
17.4	80	107.153	107.151	-27.153	0	0
17.41	98	107.12	107.118	-9.12019	0	0
17.42	93	107.087	107.085	-14.0874	0	0
17.43	103	107.055	107.052	-4.05459	0	0
17.44	77	107.022	107.019	-30.0218	0	0
17.45	95	106.989	106.986	-11.9891	0	0
17.46	87	106.956	106.953	-19.9564	0	0
17.47	113	106.924	106.92	6.07628	0	0
17.48	88	106.891	106.888	-18.8911	0	0
17.49	97	106.858	106.855	-9.85844	0	0
17.5	89	106.826	106.822	-17.8258	0	0
17.51	102	106.793	106.789	-4.79327	0	0
17.52	108	106.761	106.756	1.23929	0	0
17.53	107	106.728	106.724	0.271815	0	0
17.54	115	106.696	106.691	8.30432	0	0
17.55	98	106.663	106.658	-8.6632	0	0
17.56	101	106.631	106.625	-5.63074	0	0
17.57	115	106.598	106.593	8.4017	0	0
17.58	120	106.566	106.56	13.4341	0	0
17.59	117	106.534	106.527	10.4665	0	0
17.6	102	106.501	106.494	-4.50113	0	0
17.61	117	106.469	106.462	10.5312	0	0
17.62	102	106.436	106.429	-4.43647	0	0
17.63	89	106.404	106.396	-17.4042	0	0
17.64	101	106.372	106.363	-5.37189	0	0
17.65	99	106.34	106.331	-7.33964	0	0
17.66	91	106.307	106.298	-15.3074	0	0
17.67	108	106.275	106.265	1.72479	0	0
17.68	97	106.243	106.232	-9.24303	0	0
17.69	86	106.211	106.2	-20.2109	0	0
17.7	89	106.179	106.167	-17.1787	0	0
17.71	98	106.147	106.134	-8.14663	0	0
17.72	107	106.115	106.101	0.885444	0	0
17.73	87	106.082	106.068	-19.0825	0	0
17.74	102	106.05	106.035	-4.05048	0	0
17.75	111	106.019	106.003	4.98151	0	0
17.76	86	105.987	105.97	-19.9865	0	0
17.77	86	105.955	105.937	-19.9546	0	0
17.78	102	105.923	105.904	-3.92268	0	0
17.79	92	105.891	105.871	-13.8908	0	0
17.8	107	105.859	105.838	1.14102	0	0
17.81	111	105.827	105.805	5.17282	0	0
17.82	118	105.795	105.772	12.2046	0	0
17.83	97	105.764	105.739	-8.76369	0	0
17.84	93	105.732	105.706	-12.732	0	0
17.85	108	105.7	105.673	2.29964	0	0
17.86	111	105.669	105.64	5.33124	0	0
17.87	103	105.637	105.607	-2.63721	0	0
17.88	103	105.606	105.574	-2.60571	0	0
17.89	100	105.574	105.541	-5.57425	0	0
17.9	85	105.543	105.508	-20.5429	0	0
17.91	114	105.511	105.475	8.4885	0	0
17.92	115	105.48	105.442	9.51979	0	0
17.93	115	105.449	105.408	9.55102	0	0
17.94	107	105.418	105.375	1.58218	0	0
17.95	125	105.387	105.342	19.6133	0	0
17.96	98	105.356	105.308	-7.35571	0	0
17.97	110	105.325	105.275	4.67523	0	0
17.98	97	105.294	105.242	-8.29391	0	0
17.99	92	105.263	105.208	-13.2631	0	0
18	98	105.233	105.175	-7.23246	0	0
18.01	98	105.202	105.141	-7.20188	0	0
18.02	79	105.171	105.108	-26.1714	0	0
18.03	106	105.141	105.074	0.858983	0	0
18.04	110	105.111	105.041	4.88925	0	0
18.05	95	105.081	105.007	-10.0806	0	0
18.06	89	105.051	104.974	-16.0506	0	0
18.07	102	105.021	104.94	-3.02068	0	0
18.08	92	104.991	104.906	-12.9909	0	0
18.09	108	104.961	104.873	3.0387	0	0
18.1	122	104.932	104.839	17.0682	0	0
18.11	106	104.903	104.805	1.0975	0	0
18.12	100	104.873	104.771	-4.87333	0	0
18.13	115	104.844	104.737	10.1557	0	0
18.14	84	104.816	104.704	-20.8155	0	0
18.15	93	104.787	104.67	-11.7869	0	0
18.16	102	104.758	104.636	-2.75841	0	0
18.17	114	104.73	104.602	9.26985	0	0
18.18	110	104.702	104.568	5.2979	0	0
18.19	109	104.674	104.534	4.32575	0	0
18.2	97	104.647	104.5	-7.64663	0	0
18.21	85	104.619	104.466	-19.6192	0	0
18.22	108	104.592	104.432	3.40794	0	0
18.23	112	104.565	104.398	7.43486	0	0
18.24	98	104.538	104.364	-6.53848	0	0
18.25	109	104.512	104.329	4.48792	0	0
18.26	107	104.486	104.295	2.51405	0	0
18.27	95	104.46	104.261	-9.4601	0	0
18.28	91	104.434	104.227	-13.4345	0	0
18.29	90	104.409	104.192	-14.4093	0	0
18.3	100	104.384	104.158	-4.38434	0	0
18.31	99	104.36	104.124	-5.35971	0	0
18.32	84	104.335	104.089	-20.3354	0	0
18.33	109	104.311	104.055	4.68853	0	0
18.34	99	104.288	104.02	-5.28787	0	0
18.35	95	104.265	103.986	-9.26464	0	0
18.36	109	104.242	103.951	4.75822	0	0
18.37	96	104.219	103.917	-8.21931	0	0
18.38	108	104.197	103.882	3.80277	0	0
18.39	97	104.176	103.848	-7.17557	0	0
18.4	112	104.154	103.813	7.84567	0	0
18.41	105	104.133	103.778	0.866479	0	0
18.42	105	104.113	103.744	0.88684	0	0
18.43	103	104.093	103.709	-1.09326	0	0
18.44	114	104.074	103.674	9.92617	0	0
18.45	98	104.055	103.64	-6.05488	0	0
18.46	99	104.036	103.605	-5.03643	0	0
18.47	111	104.019	103.57	6.98151	0	0
18.48	91	104.001	103.535	-13.0011	0	0
18.49	96	103.984	103.5	-7.98419	0	0
18.5	91	103.968	103.465	-12.9679	0	0
18.51	100	103.952	103.43	-3.95208	0	0
18.52	124	103.937	103.395	20.0631	0	0
18.53	115	103.922	103.36	11.0777	0	0
18.54	101	103.908	103.325	-2.90828	0	0
18.55	97	103.895	103.29	-6.89489	0	0
18.56	101	103.882	103.255	-2.88213	0	0
18.57	89	103.87	103.22	-14.87	0	0
18.58	110	103.859	103.185	6.14143	0	0
18.59	118	103.848	103.15	14.1522	0	0
18.6	100	103.838	103.115	-3.83769	0	0
18.61	95	103.828	103.079	-8.8283	0	0
18.62	103	103.82	103.044	-0.819614	0	0
18.63	102	103.812	103.009	-1.81166	0	0
18.64	92	103.804	102.974	-11.8044	0	0
18.65	107	103.798	102.938	3.20202	0	0
18.66	97	103.792	102.903	-6.79229	0	0
18.67	106	103.787	102.867	2.21263	0	0
18.68	107	103.783	102.832	3.21674	0	0
18.69	108	103.78	102.796	4.22005	0	0
18.7	77	103.778	102.761	-26.7775	0	0
18.71	93	103.776	102.725	-10.7758	0	0
18.72	101	103.775	102.69	-2.77499	0	0
18.73	118	103.775	102.654	14.225	0	0
18.74	111	103.776	102.619	7.22404	0	0
18.75	103	103.778	102.583	-0.777767	0	0
18.76	113	103.781	102.547	9.21954	0	0
18.77	130	103.784	102.511	26.2159	0	0
18.78	104	103.789	102.476	0.211409	0	0
18.79	112	103.794	102.44	8.20596	0	0
18.8	103	103.8	102.404	-0.80043	0	0
18.81	112	103.808	102.368	8.19223	0	0
18.82	101	103.816	102.332	-2.81607	0	0
18.83	110	103.825	102.297	6.17467	0	0
18.84	112	103.836	102.261	8.16443	0	0
18.85	114	103.847	102.225	10.1532	0	0
18.86	107	103.859	102.189	3.14098	0	0
18.87	106	103.872	102.153	2.12776	0	0
18.88	96	103.886	102.117	-7.88647	0	0
18.89	102	103.902	102.081	-1.90172	0	0
18.9	94	103.918	102.045	-9.91798	0	0
18.91	101	103.935	102.008	-2.93527	0	0
18.92	86	103.954	101.972	-17.9536	0	0
18.93	107	103.973	101.936	3.02705	0	0
18.94	108	103.993	101.9	4.00665	0	0
18.95	122	104.015	101.864	17.9852	0	0
18.96	120	104.037	101.827	15.9627	0	0
18.97	97	104.061	101.791	-7.06079	0	0
18.98	104	104.085	101.755	-0.0853663	0	0
18.99	101	104.111	101.718	-3.11098	0	0
19	97	104.138	101.682	-7.13765	0	0
19.01	110	104.165	101.645	5.83465	0	0
19.02	116	104.194	101.609	11.8059	0	0
19.03	113	104.224	101.573	8.77612	0	0
19.04	102	104.255	101.536	-2.2547	0	0
19.05	116	104.287	101.499	11.7134	0	0
19.06	96	104.319	101.463	-8.31942	0	0
19.07	101	104.353	101.426	-3.35331	0	0
19.08	98	104.388	101.39	-6.38821	0	0
19.09	124	104.424	101.353	19.5759	0	0
19.1	104	104.461	101.316	-0.460997	0	0
19.11	104	104.499	101.28	-0.498868	0	0
19.12	108	104.538	101.243	3.46229	0	0
19.13	111	104.578	101.206	6.42249	0	0
19.14	91	104.618	101.169	-13.6182	0	0
19.15	108	104.66	101.132	3.34008	0	0
19.16	121	104.703	101.096	16.2975	0	0
19.17	122	104.746	101.059	17.254	0	0
19.18	112	104.79	101.022	7.20964	0	0
19.19	103	104.836	100.985	-1.83559	0	0
19.2	103	104.882	100.948	-1.88166	0	0
19.21	105	104.929	100.911	0.0714429	0	0
19.22	106	104.976	100.874	1.02375	0	0
19.23	110	105.025	100.837	4.97527	0	0
19.24	99	105.074	100.799	-6.07396	0	0
19.25	110	105.124	100.762	4.87608	0	0
19.26	122	105.175	100.725	16.8254	0	0
19.27	128	105.226	100.688	22.7741	0	0
19.28	103	105.278	100.651	-2.27793	0	0
19.29	92	105.331	100.613	-13.3306	0	0
19.3	104	105.384	100.576	-1.38377	0	0
19.31	118	105.438	100.539	12.5625	0	0
19.32	109	105.492	100.501	3.50816	0	0
19.33	128	105.547	100.464	22.4534	0	0
19.34	105	105.602	100.427	-0.601905	0	0
19.35	102	105.658	100.389	-3.6576	0	0
19.36	104	105.714	100.352	-1.71368	0	0
19.37	90	105.77	100.314	-15.7701	0	0
19.38	117	105.827	100.277	11.1731	0	0
19.39	104	105.884	100.239	-1.88392	0	0
19.4	135	105.941	100.202	29.0588	0	0
19.41	117	105.999	100.164	11.0013	0	0
19.42	105	106.056	100.126	-1.05633	0	0
19.43	124	106.114	100.089	17.8859	0	0
19.44	131	106.172	100.051	24.8281	0	0
19.45	101	106.23	100.013	-5.22979	0	0
19.46	109	106.288	99.9754	2.71236	0	0
19.47	94	106.345	99.9376	-12.3454	0	0
19.48	93	106.403	99.8998	-13.4031	0	0
19.49	116	106.461	99.8619	9.53932	0	0
19.5	119	106.518	99.824	12.482	0	0
19.51	105	106.575	99.7861	-1.57515	0	0
19.52	105	106.632	99.7481	-1.63197	0	0
19.53	113	106.688	99.7101	6.31155	0	0
19.54	108	106.745	99.6721	1.25546	0	0
19.55	96	106.8	99.6341	-10.8002	0	0
19.56	98	106.855	99.596	-8.85538	0	0
19.57	103	106.91	99.5579	-3.91001	0	0
19.58	124	106.964	99.5198	17.0359	0	0
19.59	103	107.017	99.4816	-4.01748	0	0
19.6	113	107.07	99.4434	5.92979	0	0
19.61	97	107.122	99.4052	-10.1222	0	0
19.62	99	107.173	99.367	-8.17341	0	0
19.63	121	107.224	99.3287	13.7762	0	0
19.64	97	107.273	99.2904	-10.2733	0	0
19.65	106	107.322	99.252	-1.32179	0	0
19.66	121	107.369	99.2136	13.6307	0	0
19.67	115	107.416	99.1752	7.58416	0	0
19.68	121	107.461	99.1368	13.5387	0	0
19.69	135	107.505	99.0983	27.4945	0	0
19.7	102	107.549	99.0598	-5.5486	0	0
19.71	115	107.59	99.0213	7.40956	0	0
19.72	103	107.631	98.9828	-4.63098	0	0
19.73	108	107.67	98.9442	0.329814	0	0
19.74	133	107.708	98.9056	25.292	0	0
19.75	111	107.744	98.8669	3.25562	0	0
19.76	100	107.779	98.8283	-7.77928	0	0
19.77	108	107.813	98.7896	0.187356	0	0
19.78	114	107.844	98.7508	6.15557	0	0
19.79	109	107.875	98.7121	1.1254	0	0
19.8	99	107.903	98.6733	-8.90311	0	0
19.81	109	107.93	98.6344	1.0701	0	0
19.82	111	107.955	98.5956	3.04505	0	0
19.83	105	107.978	98.5567	-2.97819	0	0
19.84	111	108	98.5178	3.00039	0	0
19.85	106	108.019	98.4788	-2.01915	0	0
19.86	125	108.037	98.4399	16.9632	0	0
19.87	102	108.052	98.4009	-6.05245	0	0
19.88	92	108.066	98.3618	-16.0661	0	0
19.89	108	108.078	98.3227	-0.0778064	0	0
19.9	108	108.087	98.2836	-0.0874145	0	0
19.91	111	108.095	98.2445	2.90507	0	0
19.92	111	108.1	98.2054	2.89967	0	0
19.93	109	108.104	98.1662	0.896428	0	0
19.94	98	108.105	98.127	-10.1046	0	0
19.95	121	108.103	98.0877	12.8965	0	0
19.96	101	108.1	98.0484	-7.10011	0	0
19.97	103	108.094	98.0091	-5.09447	0	0
19.98	123	108.087	97.9698	14.9135	0	0
19.99	115	108.076	97.9304	6.92369	0	0
20	88	108.064	97.891	-20.0638	0	0
20.01	114	108.049	97.8516	5.95114	0	0
20.02	122	108.032	97.8121	13.9684	0	0
20.03	116	108.012	97.7726	7.98803	0	0
20.04	109	107.99	97.7331	1.01006	0	0
20.05	111	107.966	97.6936	3.03448	0	0
20.06	104	107.939	97.654	-3.93868	0	0
20.07	115	107.909	97.6144	7.09059	0	0
20.08	108	107.878	97.5747	0.122277	0	0
20.09	125	107.844	97.5351	17.1564	0	0
20.1	103	107.808	97.4954	-4.80754	0	0
20.11	102	107.77	97.4556	-5.77035	0	0
20.12	120	107.732	97.4159	12.268	0	0
20.13	113	107.693	97.3761	5.3074	0	0
20.14	101	107.652	97.3363	-6.65204	0	0
20.15	102	107.611	97.2964	-5.61057	0	0
20.16	121	107.569	97.2565	13.4314	0	0
20.17	134	107.526	97.2166	26.4738	0	0
20.18	107	107.483	97.1767	-0.483327	0	0
20.19	113	107.44	97.1367	5.56003	0	0
20.2	102	107.396	97.0967	-5.39616	0	0
20.21	104	107.352	97.0566	-3.35187	0	0
20.22	108	107.307	97.0166	0.69288	0	0
20.23	120	107.262	96.9765	12.7381	0	0
20.24	120	107.216	96.9364	12.7838	0	0
20.25	102	107.17	96.8962	-5.17008	0	0
20.26	102	107.124	96.856	-5.12347	0	0
20.27	105	107.076	96.8158	-2.0764	0	0
20.28	111	107.029	96.7755	3.97113	0	0
20.29	115	106.981	96.7353	8.01912	0	0
20.3	104	106.932	96.695	-2.93243	0	0
20.31	99	106.883	96.6546	-7.88353	0	0
20.32	107	106.834	96.6142	0.165832	0	0
20.33	116	106.784	96.5738	9.21565	0	0
20.34	105	106.734	96.5334	-1.73409	0	0
20.35	109	106.683	96.493	2.31663	0	0
20.36	99	106.632	96.4525	-7.6322	0	0
20.37	100	106.581	96.4119	-6.58058	0	0
20.38	130	106.528	96.3714	23.4715	0	0
20.39	98	106.476	96.3308	-8.47602	0	0
20.4	96	106.423	96.2902	-10.4231	0	0
20.41	116	106.37	96.2495	9.63032	0	0
20.42	109	106.316	96.2089	2.68415	0	0
20.43	105	106.262	96.1682	-1.26158	0	0
20.44	128	106.207	96.1274	21.7931	0	0
20.45	112	106.152	96.0867	5.84825	0	0
20.46	106	106.096	96.0459	-0.0961835	0	0
20.47	110	106.04	96.005	3.95981	0	0
20.48	101	105.984	95.9642	-4.98377	0	0
20.49	104	105.927	95.9233	-1.92693	0	0
20.5	126	105.87	95.8824	20.1303	0	0
20.51	117	105.812	95.8414	11.188	0	0
20.52	98	105.754	95.8005	-7.75389	0	0
20.53	121	105.695	95.7595	15.3046	0	0
20.54	110	105.636	95.7184	4.36354	0	0
20.55	121	105.577	95.6774	15.4229	0	0
20.56	111	105.517	95.6363	5.48261	0	0
20.57	113	105.457	95.5951	7.54275	0	0
20.58	92	105.397	95.554	-13.3967	0	0
20.59	109	105.336	95.5128	3.66423	0	0
20.6	119	105.274	95.4715	13.7256	0	0
20.61	129	105.213	95.4303	23.7873	0	0
20.62	110	105.151	95.389	4.8494	0	0
20.63	104	105.088	95.3477	-1.0881	0	0
20.64	87	105.025	95.3063	-18.0252	0	0
20.65	138	104.962	95.265	33.038	0	0
20.66	115	104.898	95.2236	10.1017	0	0
20.67	92	104.834	95.1821	-12.8343	0	0
20.68	99	104.77	95.1407	-5.76992	0	0
20.69	120	104.705	95.0992	15.2948	0	0
20.7	103	104.64	95.0576	-1.64006	0	0
20.71	108	104.575	95.0161	3.42542	0	0
20.72	140	104.509	94.9745	35.4913	0	0
20.73	98	104.443	94.9329	-6.44256	0	0
20.74	100	104.376	94.8912	-4.37602	0	0
20.75	116	104.309	94.8495	11.6909	0	0
20.76	92	104.242	94.8078	-12.2419	0	0
20.77	106	104.174	94.7661	1.82567	0	0
20.78	102	104.106	94.7243	-2.10642	0	0
20.79	96	104.038	94.6825	-8.03818	0	0
20.8	92	103.97	94.6407	-11.9696	0	0
20.81	116	103.901	94.5988	12.0993	0	0
20.82	100	103.832	94.5569	-3.83148	0	0
20.83	93	103.762	94.515	-10.7619	0	0
20.84	107	103.692	94.473	3.30792	0	0
20.85	121	103.622	94.431	17.3781	0	0
20.86	98	103.551	94.389	-5.55142	0	0
20.87	121	103.481	94.347	17.5194	0	0
20.88	106	103.409	94.3049	2.59045	0	0
20.89	116	103.338	94.2628	12.6618	0	0
20.9	104	103.266	94.2207	0.733525	0	0
20.91	107	103.195	94.1785	3.8055	0	0
20.92	90	103.122	94.1363	-13.1222	0	0
20.93	103	103.05	94.094	-0.0496962	0	0
20.94	94	102.977	94.0518	-8.97687	0	0
20.95	78	102.904	94.0095	-24.9038	0	0
20.96	87	102.83	93.9672	-15.8304	0	0
20.97	96	102.757	93.9248	-6.75676	0	0
20.98	106	102.683	93.8824	3.31715	0	0
20.99	102	102.609	93.84	-0.608684	0	0
21	93	102.534	93.7976	-9.53426	0	0
21.01	97	102.46	93.7551	-5.45958	0	0
21.02	128	102.385	93.7126	25.6153	0	0
21.03	107	102.309	93.67	4.69052	0	0
21.04	100	102.234	93.6275	-2.23406	0	0
21.05	99	102.158	93.5849	-3.15841	0	0
21.06	112	102.082	93.5422	9.91748	0	0
21.07	95	102.006	93.4996	-7.0064	0	0
21.08	115	101.93	93.4569	13.07	0	0
21.09	100	101.853	93.4142	-1.85347	0	0
21.1	98	101.777	93.3714	-3.77668	0	0
21.11	107	101.7	93.3286	5.30032	0	0
21.12	95	101.623	93.2858	-6.62246	0	0
21.13	103	101.545	93.243	1.45497	0	0
21.14	105	101.467	93.2001	3.5326	0	0
21.15	93	101.39	93.1572	-8.38957	0	0
21.16	108	101.311	93.1142	6.68846	0	0
21.17	99	101.233	93.0713	-2.23332	0	0
21.18	98	101.155	93.0283	-3.1549	0	0
21.19	105	101.076	92.9852	3.92369	0	0
21.2	105	100.998	92.9422	4.00247	0	0
21.21	101	100.919	92.8991	0.0814301	0	0
21.22	115	100.839	92.856	14.1606	0	0
21.23	105	100.76	92.8128	4.23986	0	0
21.24	79	100.681	92.7696	-21.6807	0	0
21.25	111	100.601	92.7264	10.399	0	0
21.26	97	100.521	92.6831	-3.52124	0	0
21.27	110	100.441	92.6399	9.55871	0	0
21.28	89	100.361	92.5966	-11.3612	0	0
21.29	107	100.281	92.5532	6.71905	0	0
21.3	92	100.201	92.5099	-8.20055	0	0
21.31	110	100.12	92.4665	9.87998	0	0
21.32	118	100.039	92.423	17.9607	0	0
21.33	125	99.9585	92.3796	25.0415	0	0
21.34	89	99.8776	92.3361	-10.8776	0	0
21.35	87	99.7965	92.2925	-12.7965	0	0
21.36	104	99.7154	92.249	4.28464	0	0
21.37	103	99.6341	92.2054	3.36595	0	0
21.38	96	99.5526	92.1618	-3.55263	0	0
21.39	101	99.4711	92.1181	1.5289	0	0
21.4	81	99.3895	92.0745	-18.3895	0	0
21.41	92	99.3077	92.0307	-7.30771	0	0
21.42	81	99.2259	91.987	-18.2259	0	0
21.43	105	99.1439	91.9432	5.85609	0	0
21.44	112	99.0619	91.8994	12.9381	0	0
21.45	94	98.9797	91.8556	-4.97973	0	0
21.46	78	98.8975	91.8117	-20.8975	0	0
21.47	109	98.8152	91.7678	10.1848	0	0
21.48	107	98.7328	91.7239	8.26718	0	0
21.49	103	98.6504	91.68	4.34965	0	0
21.5	106	98.5678	91.636	7.43219	0	0
21.51	111	98.4852	91.5919	12.5148	0	0
21.52	91	98.4025	91.5479	-7.40252	0	0
21.53	94	98.3198	91.5038	-4.31978	0	0
21.54	123	98.237	91.4597	24.763	0	0
21.55	95	98.1541	91.4156	-3.15411	0	0
21.56	99	98.0712	91.3714	0.928805	0	0
21.57	107	97.9882	91.3272	9.01177	0	0
21.58	82	97.9052	91.2829	-15.9052	0	0
21.59	99	97.8221	91.2387	1.17785	0	0
21.6	84	97.739	91.1944	-13.739	0	0
21.61	103	97.6559	91.1501	5.3441	0	0
21.62	110	97.5727	91.1057	12.4273	0	0
21.63	101	97.4895	91.0613	3.51049	0	0
21.64	105	97.4063	91.0169	7.59373	0	0
21.65	104	97.323	90.9724	6.677	0	0
21.66	106	97.2397	90.9279	8.76029	0	0
21.67	106	97.1564	90.8834	8.8436	0	0
21.68	91	97.0731	90.8389	-6.07307	0	0
21.69	104	96.9897	90.7943	7.01027	0	0
21.7	89	96.9064	90.7497	-7.90638	0	0
21.71	102	96.823	90.7051	5.17699	0	0
21.72	112	96.7396	90.6604	15.2604	0	0
21.73	106	96.6563	90.6157	9.34373	0	0
21.74	91	96.5729	90.571	-5.5729	0	0
21.75	100	96.4895	90.5262	3.51047	0	0
21.76	91	96.4062	90.4814	-5.40617	0	0
21.77	101	96.3228	90.4366	4.67719	0	0
21.78	94	96.2395	90.3917	-2.23946	0	0
21.79	105	96.1561	90.3468	8.84387	0	0
21.8	83	96.0728	90.3019	-13.0728	0	0
21.81	99	95.9895	90.257	3.01048	0	0
21.82	95	95.9062	90.212	-0.906247	0	0
21.83	113	95.823	90.167	17.177	0	0
21.84	116	95.7398	90.1219	20.2602	0	0
21.85	103	95.6566	90.0769	7.34342	0	0
21.86	107	95.5734	90.0318	11.4266	0	0
21.87	110	95.4903	89.9866	14.5097	0	0
21.88	93	95.4072	89.9415	-2.4072	0	0
21.89	121	95.3241	89.8963	25.6759	0	0
21.9	123	95.2411	89.851	27.7589	0	0
21.91	88	95.1582	89.8058	-7.15816	0	0
21.92	94	95.0752	89.7605	-1.07524	0	0
21.93	101	94.9924	89.7151	6.00763	0	0
21.94	112	94.9095	89.6698	17.0905	0	0
21.95	109	94.8268	89.6244	14.1732	0	0
21.96	91	94.7441	89.579	-3.74407	0	0
21.97	83	94.6614	89.5336	-11.6614	0	0
21.98	114	94.5788	89.4881	19.4212	0	0
21.99	112	94.4963	89.4426	17.5037	0	0
22	116	94.4138	89.397	21.5862	0	0
22.01	111	94.3314	89.3514	16.6686	0	0
22.02	102	94.2491	89.3059	7.75092	0	0
22.03	110	94.1668	89.2602	15.8332	0	0
22.04	97	94.0846	89.2146	2.91538	0	0
22.05	83	94.0025	89.1689	-11.0025	0	0
22.06	114	93.9205	89.1231	20.0795	0	0
22.07	111	93.8385	89.0774	17.1615	0	0
22.08	90	93.7566	89.0316	-3.75662	0	0
22.09	105	93.6748	88.9858	11.3252	0	0
22.1	117	93.5931	88.9399	23.4069	0	0
22.11	86	93.5115	88.894	-7.51147	0	0
22.12	103	93.4299	88.8481	9.57008	0	0
22.13	83	93.3485	88.8022	-10.3485	0	0
22.14	96	93.2671	88.7562	2.7329	0	0
22.15	100	93.1858	88.7102	6.81417	0	0
22.16	96	93.1047	88.6641	2.89534	0	0
22.17	95	93.0236	88.6181	1.97643	0	0
22.18	77	92.9426	88.572	-15.9426	0	0
22.19	125	92.8617	88.5258	32.1383	0	0
22.2	105	92.7809	88.4797	12.2191	0	0
22.21	114	92.7002	88.4335	21.2998	0	0
22.22	104	92.6197	88.3872	11.3803	0	0
22.23	87	92.5392	88.341	-5.53919	0	0
22.24	97	92.4588	88.2947	4.54118	0	0
22.25	99	92.3786	88.2484	6.62144	0	0
22.26	89	92.2984	88.202	-3.29841	0	0
22.27	98	92.2184	88.1556	5.78163	0	0
22.28	92	92.1384	88.1092	-0.138445	0	0
22.29	85	92.0586	88.0628	-7.05863	0	0
22.3	75	91.9789	88.0163	-16.9789	0	0
22.31	102	91.8993	87.9698	10.1006	0	0
22.32	75	91.8199	87.9232	-16.8199	0	0
22.33	85	91.7405	87.8767	-6.74053	0	0
22.34	102	91.6613	87.8301	10.3387	0	0
22.35	101	91.5822	87.7834	9.4178	0	0
22.36	93	91.5032	87.7368	1.49679	0	0
22.37	114	91.4244	87.6901	22.5756	0	0
22.38	110	91.3456	87.6433	18.6544	0	0
22.39	88	91.267	87.5966	-3.26699	0	0
22.4	98	91.1885	87.5498	6.8115	0	0
22.41	100	91.1101	87.503	8.88986	0	0
22.42	106	91.0319	87.4561	14.9681	0	0
22.43	116	90.9538	87.4092	25.0462	0	0
22.44	85	90.8758	87.3623	-5.87582	0	0
22.45	94	90.798	87.3154	3.20203	0	0
22.46	98	90.7202	87.2684	7.27975	0	0
22.47	80	90.6427	87.2214	-10.6427	0	0
22.48	96	90.5652	87.1744	5.43479	0	0
22.49	89	90.4879	87.1273	-1.48789	0	0
22.5	102	90.4107	87.0802	11.5893	0	0
22.51	96	90.3337	87.033	5.66634	0	0
22.52	85	90.2567	86.9859	-5.25674	0	0
22.53	90	90.18	86.9387	-0.179963	0	0
22.54	84	90.1033	86.8914	-6.10332	0	0
22.55	98	90.0268	86.8442	7.97318	0	0
22.56	77	89.9505	86.7969	-12.9505	0	0
22.57	89	89.8742	86.7496	-0.87422	0	0
22.58	86	89.7981	86.7022	-3.79813	0	0
22.59	90	89.7222	86.6548	0.277821	0	0
22.6	102	89.6464	86.6074	12.3536	0	0
22.61	107	89.5707	86.56	17.4293	0	0
22.62	84	89.4952	86.5125	-5.49517	0	0
22.63	88	89.4198	86.465	-1.41978	0	0
22.64	88	89.3445	86.4174	-1.34453	0	0
22.65	91	89.2694	86.3698	1.73057	0	0
22.66	107	89.1945	86.3222	17.8055	0	0
22.67	99	89.1196	86.2746	9.88036	0	0
22.68	70	89.045	86.2269	-19.045	0	0
22.69	86	88.9704	86.1792	-2.97043	0	0
22.7	83	88.896	86.1315	-5.89603	0	0
22.71	84	88.8218	86.0837	-4.82178	0	0
22.72	86	88.7477	86.0359	-2.74768	0	0
22.73	95	88.6737	85.9881	6.32628	0	0
22.74	92	88.5999	85.9402	3.4001	0	0
22.75	74	88.5262	85.8923	-14.5262	0	0
22.76	92	88.4527	85.8444	3.54731	0	0
22.77	80	88.3793	85.7965	-8.37931	0	0
22.78	72	88.3061	85.7485	-16.3061	0	0
22.79	91	88.233	85.7005	2.76703	0	0
22.8	86	88.16	85.6524	-2.16002	0	0
22.81	95	88.0872	85.6043	6.91279	0	0
22.82	97	88.0145	85.5562	8.98546	0	0
22.83	78	87.942	85.5081	-9.94202	0	0
22.84	74	87.8696	85.4599	-13.8696	0	0
22.85	103	87.7974	85.4117	15.2026	0	0
22.86	88	87.7253	85.3635	0.274679	0	0
22.87	92	87.6534	85.3152	4.34662	0	0
22.88	115	87.5816	85.2669	27.4184	0	0
22.89	85	87.5099	85.2186	-2.50992	0	0
22.9	88	87.4384	85.1702	0.561599	0	0
22.91	85	87.367	85.1218	-2.36703	0	0
22.92	91	87.2958	85.0734	3.7042	0	0
22.93	92	87.2247	85.0249	4.77529	0	0
22.94	92	87.1538	84.9764	4.84623	0	0
22.95	88	87.083	84.9279	0.917033	0	0
22.96	86	87.0123	84.8794	-1.01231	0	0
22.97	87	86.9418	84.8308	0.0582126	0	0
22.98	88	86.8714	84.7822	1.12859	0	0
22.99	91	86.8012	84.7335	4.19883	0	0
23	80	86.7311	84.6848	-6.73108	0	0
23.01	78	86.6611	84.6361	-8.66112	0	0
23.02	96	86.5913	84.5874	9.4087	0	0
23.03	79	86.5216	84.5386	-7.52163	0	0
23.04	87	86.4521	84.4898	0.547913	0	0
23.05	86	86.3827	84.441	-0.382687	0	0
23.06	75	86.3134	84.3921	-11.3134	0	0
23.07	87	86.2443	84.3432	0.7557	0	0
23.08	84	86.1753	84.2943	-2.17531	0	0
23.09	81	86.1065	84.2453	-5.10646	0	0
23.1	101	86.0378	84.1963	14.9622	0	0
23.11	85	85.9692	84.1473	-0.969168	0	0
23.12	80	85.9007	84.0982	-5.90072	0	0
23.13	76	85.8324	84.0491	-9.83241	0	0
23.14	86	85.7642	84	0.235761	0	0
23.15	93	85.6962	83.9508	7.3038	0	0
23.16	74	85.6283	83.9017	-11.6283	0	0
23.17	77	85.5605	83.8524	-8.56051	0	0
23.18	79	85.4929	83.8032	-6.49286	0	0
23.19	99	85.4253	83.7539	13.5747	0	0
23.2	80	85.358	83.7046	-5.35797	0	0
23.21	91	85.2907	83.6552	5.70929	0	0
23.22	80	85.2236	83.6059	-5.22358	0	0
23.23	75	85.1566	83.5565	-10.1566	0	0
23.24	79	85.0897	83.507	-6.08972	0	0
23.25	89	85.023	83.4575	3.97702	0	0
23.26	90	84.9564	83.4081	5.04364	0	0
23.27	92	84.8899	83.3585	7.11013	0	0
23.28	105	84.8235	83.3089	20.1765	0	0
23.29	78	84.7573	83.2593	-6.75727	0	0
23.3	83	84.6911	83.2097	-1.69115	0	0
23.31	89	84.6252	83.1601	4.37485	0	0
23.32	81	84.5593	83.1104	-3.55928	0	0
23.33	92	84.4935	83.0606	7.50647	0	0
23.34	85	84.4279	83.0109	0.5721	0	0
23.35	96	84.3624	82.9611	11.6376	0	0
23.36	91	84.297	82.9113	6.703	0	0
23.37	85	84.2317	82.8614	0.768276	0	0
23.38	79	84.1666	82.8115	-5.16657	0	0
23.39	109	84.1015	82.7616	24.8985	0	0
23.4	74	84.0366	82.7117	-10.0366	0	0
23.41	83	83.9718	82.6617	-0.971798	0	0
23.42	85	83.9071	82.6117	1.0929	0	0
23.43	94	83.8425	82.5616	10.1575	0	0
23.44	92	83.778	82.5116	8.22194	0	0
23.45	94	83.7137	82.4614	10.2863	0	0
23.46	80	83.6495	82.4113	-3.64945	0	0
23.47	89	83.5853	82.3611	5.41468	0	0
23.48	80	83.5213	82.3109	-3.52129	0	0
23.49	82	83.4574	82.2607	-1.45737	0	0
23.5	87	83.3936	82.2104	3.60644	0	0
23.51	99	83.3299	82.1601	15.6701	0	0
23.52	85	83.2663	82.1098	1.73374	0	0
23.53	83	83.2028	82.0594	-0.202769	0	0
23.54	78	83.1394	82.0091	-5.13938	0	0
23.55	76	83.0761	81.9586	-7.07609	0	0
23.56	80	83.0129	81.9082	-3.01291	0	0
23.57	88	82.9498	81.8577	5.05017	0	0
23.58	81	82.8868	81.8072	-1.88685	0	0
23.59	88	82.824	81.7566	5.17604	0	0
23.6	78	82.7612	81.706	-4.76118	0	0
23.61	97	82.6985	81.6554	14.3015	0	0
23.62	99	82.6359	81.6048	16.3641	0	0
23.63	87	82.5734	81.5541	4.42659	0	0
23.64	85	82.511	81.5034	2.48899	0	0
23.65	81	82.4487	81.4526	-1.44871	0	0
23.66	83	82.3865	81.4018	0.613499	0	0
23.67	99	82.3244	81.351	16.6756	0	0
23.68	82	82.2624	81.3002	-0.262356	0	0
23.69	85	82.2004	81.2493	2.79958	0	0
23.7	83	82.1386	81.1984	0.861427	0	0
23.71	86	82.0768	81.1475	3.92319	0	0
23.72	93	82.0152	81.0965	10.9848	0	0
23.73	90	81.9536	81.0455	8.04644	0	0
23.74	90	81.8921	80.9945	8.10794	0	0
23.75	86	81.8307	80.9434	4.16935	0	0
23.76	92	81.7693	80.8923	10.2307	0	0
23.77	87	81.7081	80.8412	5.29192	0	0
23.78	76	81.6469	80.79	-5.64691	0	0
23.79	84	81.5858	80.7388	2.41417	0	0
23.8	73	81.5248	80.6876	-8.52483	0	0
23.81	93	81.4639	80.6364	11.5361	0	0
23.82	67	81.4031	80.5851	-14.4031	0	0
23.83	88	81.3423	80.5338	6.6577	0	0
23.84	83	81.2816	80.4824	1.71839	0	0
23.85	115	81.221	80.431	33.779	0	0
23.86	76	81.1605	80.3796	-5.16046	0	0
23.87	83	81.1	80.3282	1.9	0	0
23.88	77	81.0396	80.2767	-4.03961	0	0
23.89	64	80.9793	80.2252	-16.9793	0	0
23.9	92	80.919	80.1736	11.081	0	0
23.91	93	80.8589	80.1221	12.1411	0	0
23.92	73	80.7987	80.0704	-7.79875	0	0
23.93	90	80.7387	80.0188	9.26129	0	0
23.94	93	80.6787	79.9671	12.3213	0	0
23.95	78	80.6188	79.9154	-2.61884	0	0
23.96	88	80.559	79.8637	7.441	0	0
23.97	81	80.4992	79.8119	0.500775	0	0
23.98	92	80.4395	79.7601	11.5605	0	0
23.99	74	80.3799	79.7083	-6.37987	0	0
24	80	80.3203	79.6564	-0.320283	0	0
24.01	92	80.2608	79.6045	11.7392	0	0
24.02	89	80.2013	79.5526	8.7987	0	0
24.03	82	80.1419	79.5006	1.85811	0	0
24.04	76	80.0825	79.4487	-4.08255	0	0
24.05	79	80.0233	79.3966	-1.02326	0	0
24.06	76	79.964	79.3446	-3.96403	0	0
24.07	95	79.9049	79.2925	15.0951	0	0
24.08	97	79.8457	79.2404	17.1543	0	0
24.09	75	79.7867	79.1882	-4.78668	0	0
24.1	76	79.7277	79.136	-3.72767	0	0
24.11	91	79.6687	79.0838	11.3313	0	0
24.12	85	79.6098	79.0316	5.3902	0	0
24.13	80	79.551	78.9793	0.449051	0	0
24.14	86	79.4921	78.927	6.50786	0	0
24.15	63	79.4334	78.8746	-16.4334	0	0
24.16	72	79.3747	78.8222	-7.37468	0	0
24.17	86	79.316	78.7698	6.68398	0	0
24.18	94	79.2574	78.7174	14.7426	0	0
24.19	85	79.1988	78.6649	5.80115	0	0
24.2	92	79.1403	78.6124	12.8597	0	0
24.21	74	79.0819	78.5599	-5.08185	0	0
24.22	77	79.0234	78.5073	-2.02341	0	0
24.23	77	78.965	78.4547	-1.96502	0	0
24.24	93	78.9067	78.4021	14.0933	0	0
24.25	72	78.8484	78.3494	-6.84837	0	0
24.26	78	78.7901	78.2967	-0.790103	0	0
24.27	85	78.7319	78.244	6.26812	0	0
24.28	78	78.6737	78.1912	-0.673688	0	0
24.29	88	78.6155	78.1384	9.38446	0	0
24.3	78	78.5574	78.0856	-0.557425	0	0
24.31	76	78.4994	78.0327	-2.49935	0	0
24.32	83	78.4413	77.9798	4.55869	0	0
24.33	86	78.3833	77.9269	7.6167	0	0
24.34	63	78.3253	77.8739	-15.3253	0	0
24.35	75	78.2674	77.8209	-3.26739	0	0
24.36	78	78.2095	77.7679	-0.209489	0	0
24.37	75	78.1516	77.7149	-3.15162	0	0
24.38	89	78.0938	77.6618	10.9062	0	0
24.39	81	78.036	77.6087	2.96403	0	0
24.4	74	77.9782	77.5555	-3.97819	0	0
24.41	76	77.9204	77.5023	-1.92044	0	0
24.42	76	77.8627	77.4491	-1.86272	0	0
24.43	79	77.805	77.3959	1.19497	0	0
24.44	73	77.7474	77.3426	-4.74737	0	0
24.45	74	77.6897	77.2893	-3.68974	0	0
24.46	73	77.6321	77.236	-4.63213	0	0
24.47	81	77.5746	77.1826	3.42544	0	0
24.48	87	77.517	77.1292	9.48299	0	0
24.49	76	77.4595	77.0758	-1.45948	0	0
24.5	93	77.402	77.0224	15.598	0	0
24.51	80	77.3445	76.9689	2.65549	0	0
24.52	86	77.2871	76.9154	8.71293	0	0
24.53	83	77.2297	76.8618	5.77035	0	0
24.54	60	77.1723	76.8083	-17.1722	0	0
24.55	66	77.1149	76.7547	-11.1149	0	0
24.56	86	77.0575	76.7011	8.94247	0	0
24.57	80	77.0002	76.6474	2.9998	0	0
24.58	57	76.9429	76.5937	-19.9429	0	0
24.59	70	76.8856	76.54	-6.88562	0	0
24.6	89	76.8284	76.4863	12.1716	0	0
24.61	79	76.7711	76.4326	2.22888	0	0
24.62	76	76.7139	76.3788	-0.713902	0	0
24.63	71	76.6567	76.325	-5.65671	0	0
24.64	85	76.5995	76.2711	8.40047	0	0
24.65	69	76.5424	76.2173	-7.54238	0	0
24.66	83	76.4852	76.1634	6.51476	0	0
24.67	73	76.4281	76.1095	-3.42813	0	0
24.68	71	76.371	76.0555	-5.37103	0	0
24.69	84	76.314	76.0016	7.68605	0	0
24.7	85	76.2569	75.9476	8.74311	0	0
24.71	79	76.1998	75.8936	2.80015	0	0
24.72	81	76.1428	75.8396	4.85717	0	0
24.73	77	76.0858	75.7855	0.91418	0	0
24.74	75	76.0288	75.7314	-1.02883	0	0
24.75	77	75.9719	75.6773	1.02814	0	0
24.76	91	75.9149	75.6232	15.0851	0	0
24.77	81	75.858	75.569	5.14204	0	0
24.78	69	75.801	75.5149	-6.80104	0	0
24.79	81	75.7441	75.4607	5.25587	0	0
24.8	64	75.6872	75.4065	-11.6872	0	0
24.81	75	75.6304	75.3522	-0.630359	0	0
24.82	72	75.5735	75.298	-3.5735	0	0
24.83	62	75.5166	75.2437	-13.5167	0	0
24.84	75	75.4598	75.1894	-0.459813	0	0
24.85	81	75.403	75.135	5.59701	0	0
24.86	80	75.3462	75.0807	4.65381	0	0
24.87	74	75.2894	75.0263	-1.28939	0	0
24.88	60	75.2326	74.9719	-15.2326	0	0
24.89	83	75.1758	74.9175	7.82416	0	0
24.9	83	75.1191	74.8631	7.88091	0	0
24.91	74	75.0623	74.8087	-1.06235	0	0
24.92	79	75.0056	74.7542	3.99438	0	0
24.93	69	74.9489	74.6997	-5.9489	0	0
24.94	93	74.8922	74.6452	18.1078	0	0
24.95	65	74.8355	74.5906	-9.8355	0	0
24.96	67	74.7788	74.5361	-7.77882	0	0
24.97	84	74.7221	74.4815	9.27785	0	0
24.98	68	74.6655	74.427	-6.66549	0	0
[truncated: 6,502 more rows]
