# Supplementary material for: Data on microhardness and structural analysis of friction stir spot welded lap joints of AA5083-H116
Source: Data Brief. 2020 Nov 30;33:106585. doi: 10.1016/j.dib.2020.106585 (PMC8129645; doi:10.1016/j.dib.2020.106585)
Supplement: Supplementary file 3 [file mmc3.xlsx]

## Sheet: Sheet1
#twotheta	yobs	ycal	bkg	diff	ycalphase_1	ycalphase_2	h_1	k_1	l_1	peakpos_1	peakpos_ideal_1	d_1	h_2	k_2	l_2	peakpos_2	peakpos_ideal_2	d_2
5	557	473.961	473.961	83.0391	0	0	1	1	1	38.245	38.245	2.35136	1	0	0	7.22464	7.22464	12.2257
5.01	561	475.595	475.595	85.4053	0	0	2	0	0	44.4528	44.4528	2.03634	1	1	0	10.224	10.224	8.64486
5.02	544	477.215	477.215	66.785	0	0	2	2	0	64.6811	64.6811	1.43991	1	1	1	12.5301	12.5301	7.0585
5.03	556	478.822	478.822	77.1783	0	0	3	1	1	77.7002	77.7002	1.22796	2	0	0	14.4782	14.4782	6.11284
5.04	538	480.415	480.415	57.5851	0	0	2	2	2	81.8662	81.8662	1.17568	2	1	0	16.198	16.198	5.46749
5.05	525	481.995	481.995	43.0054	0	0	2	1	1	17.7559	17.7559	4.99111
5.06	542	483.561	483.561	58.4392	0	0	2	2	0	20.5305	20.5305	4.32243
5.07	553	485.114	485.114	67.8863	0	0	3	0	0	21.7907	21.7907	4.07523
5.08	555	486.653	486.653	68.3469	0	0	2	2	1	21.7907	21.7907	4.07523
5.09	493	488.179	488.179	4.82073	0	0	3	1	0	22.985	22.985	3.8661
5.1	518	489.692	489.692	28.3079	0	0	3	1	1	24.1233	24.1233	3.68618
5.11	577	491.192	491.192	85.8084	0	0	2	2	2	25.2133	25.2133	3.52925
5.12	516	492.678	492.678	23.3221	0	0	3	2	0	26.2608	26.2608	3.39079
5.13	550	494.151	494.151	55.849	0	0	3	2	1	27.2709	27.2709	3.26745
5.14	505	495.611	495.611	9.38908	0	0	4	0	0	29.1942	29.1942	3.05642
5.15	546	497.058	497.058	48.9423	0	0	4	1	0	30.1136	30.1136	2.96516
5.16	519	498.491	498.491	20.5086	0	0	3	2	2	30.1136	30.1136	2.96516
5.17	527	499.912	499.912	27.088	0	0	4	1	1	31.0083	31.0083	2.88162
5.18	545	501.32	501.32	43.6805	0	0	3	3	0	31.0083	31.0083	2.88162
5.19	514	502.714	502.714	11.2859	0	0	3	3	1	31.8803	31.8803	2.80476
5.2	539	504.096	504.096	34.9043	0	0	4	2	0	32.7315	32.7315	2.73375
5.21	536	505.464	505.464	30.5356	0	0	4	2	1	33.5634	33.5634	2.66786
5.22	528	506.82	506.82	21.1798	0	0	3	3	2	34.3775	34.3775	2.60652
5.23	554	508.163	508.163	45.8369	0	0	4	2	2	35.9571	35.9571	2.49556
5.24	558	509.493	509.493	48.5068	0	0	5	0	0	36.7247	36.7247	2.44514
5.25	521	510.81	510.81	10.1895	0	0	4	3	0	36.7247	36.7247	2.44514
5.26	547	512.115	512.115	34.885	0	0	5	1	0	37.4788	37.4788	2.39765
5.27	536	513.407	513.407	22.5932	0	0	4	3	1	37.4788	37.4788	2.39765
5.28	537	514.686	514.686	22.314	0	0	3	3	3	38.2202	38.2202	2.35283
5.29	547	515.952	515.952	31.0476	0	0	5	1	1	38.2202	38.2202	2.35283
5.3	531	517.206	517.206	13.7937	0	0	5	2	0	39.6676	39.6676	2.27025
5.31	527	518.447	518.447	8.55245	0	0	4	3	2	39.6676	39.6676	2.27025
5.32	513	519.676	519.676	-6.67626	0	0	5	2	1	40.375	40.375	2.23209
5.33	510	520.893	520.892	-10.8925	0	0	4	4	0	41.7599	41.7599	2.16122
5.34	555	522.096	522.096	32.9038	0	0	5	2	2	42.4384	42.4384	2.12822
5.35	555	523.287	523.287	31.7126	0	0	4	4	1	42.4384	42.4384	2.12822
5.36	516	524.466	524.466	-8.46628	0	0	5	3	0	43.1082	43.1082	2.09669
5.37	521	525.633	525.633	-4.63275	0	0	4	3	3	43.1082	43.1082	2.09669
5.38	563	526.787	526.787	36.2131	0	0	5	3	1	43.7698	43.7698	2.06652
5.39	549	527.929	527.928	21.0713	0	0	6	0	0	44.4235	44.4235	2.03761
5.4	555	529.058	529.058	25.9418	0	0	4	4	2	44.4235	44.4235	2.03761
5.41	532	530.176	530.175	1.82447	0	0	6	1	0	45.0697	45.0697	2.00989
5.42	503	531.281	531.28	-28.2806	0	0	6	1	1	45.7087	45.7087	1.98327
5.43	577	532.374	532.373	44.6264	0	0	5	3	2	45.7087	45.7087	1.98327
5.44	515	533.454	533.454	-18.4543	0	0	6	2	0	46.9663	46.9663	1.93305
5.45	538	534.523	534.523	3.47698	0	0	6	2	1	47.5855	47.5855	1.90933
5.46	507	535.58	535.579	-28.5796	0	0	5	4	0	47.5855	47.5855	1.90933
5.47	530	536.624	536.624	-6.62421	0	0	4	4	3	47.5855	47.5855	1.90933
5.48	550	537.657	537.656	12.3432	0	0	5	4	1	48.1987	48.1987	1.88646
5.49	535	538.677	538.677	-3.6774	0	0	5	3	3	48.806	48.806	1.8644
5.5	495	539.686	539.686	-44.6861	0	0	6	2	2	49.4078	49.4078	1.84309
5.51	550	540.683	540.682	9.31712	0	0	6	3	0	50.0042	50.0042	1.8225
5.52	513	541.668	541.667	-28.6678	0	0	5	4	2	50.0042	50.0042	1.8225
5.53	540	542.641	542.64	-2.64091	0	0	6	3	1	50.5954	50.5954	1.80258
5.54	557	543.602	543.602	13.3978	0	0	4	4	4	51.7632	51.7632	1.76463
5.55	563	544.552	544.551	18.4482	0	0	7	0	0	52.34	52.34	1.74653
5.56	565	545.49	545.489	19.5104	0	0	6	3	2	52.34	52.34	1.74653
5.57	530	546.416	546.415	-16.4157	0	0	7	1	0	52.9124	52.9124	1.72897
5.58	537	547.33	547.33	-10.3302	0	0	5	4	3	52.9124	52.9124	1.72897
5.59	553	548.233	548.232	4.76689	0	0	5	5	0	52.9124	52.9124	1.72897
5.6	528	549.124	549.124	-21.1244	0	0	7	1	1	53.4805	53.4805	1.71194
5.61	571	550.004	550.003	20.9959	0	0	5	5	1	53.4805	53.4805	1.71194
5.62	520	550.872	550.871	-30.8724	0	0	6	4	0	54.0445	54.0445	1.6954
5.63	568	551.729	551.728	16.2709	0	0	7	2	0	54.6045	54.6045	1.67933
5.64	572	552.574	552.573	19.4256	0	0	6	4	1	54.6045	54.6045	1.67933
5.65	543	553.408	553.407	-10.4083	0	0	7	2	1	55.1606	55.1606	1.6637
5.66	538	554.231	554.23	-16.2308	0	0	6	3	3	55.1606	55.1606	1.6637
5.67	525	555.042	555.041	-30.0419	0	0	5	5	2	55.1606	55.1606	1.6637
5.68	515	555.842	555.84	-40.8418	0	0	6	4	2	56.2618	56.2618	1.63373
5.69	558	556.63	556.629	1.36962	0	0	7	2	2	56.8071	56.8071	1.61933
5.7	541	557.408	557.406	-16.4077	0	0	5	4	4	56.8071	56.8071	1.61933
5.71	505	558.174	558.172	-53.1739	0	0	7	3	0	57.349	57.349	1.60531
5.72	549	558.929	558.927	-9.92885	0	0	7	3	1	57.8876	57.8876	1.59165
5.73	542	559.673	559.671	-17.6727	0	0	5	5	3	57.8876	57.8876	1.59165
5.74	568	560.405	560.404	7.59457	0	0	6	5	0	58.9556	58.9556	1.56534
5.75	551	561.127	561.125	-10.1271	0	0	6	4	3	58.9556	58.9556	1.56534
5.76	585	561.838	561.836	23.1622	0	0	7	3	2	59.485	59.485	1.55266
5.77	545	562.537	562.535	-17.5374	0	0	6	5	1	59.485	59.485	1.55266
5.78	509	563.226	563.224	-54.2261	0	0	8	0	0	60.5355	60.5355	1.52821
5.79	528	563.904	563.901	-35.9039	0	0	8	1	0	61.0566	61.0566	1.51641
5.8	514	564.571	564.568	-50.5708	0	0	7	4	0	61.0566	61.0566	1.51641
5.81	548	565.227	565.224	-17.2268	0	0	6	5	2	61.0566	61.0566	1.51641
5.82	511	565.872	565.869	-54.872	0	0	8	1	1	61.5751	61.5751	1.50488
5.83	551	566.506	566.503	-15.5064	0	0	7	4	1	61.5751	61.5751	1.50488
5.84	547	567.13	567.127	-20.1301	0	0	5	5	4	61.5751	61.5751	1.50488
5.85	564	567.743	567.74	-3.74301	0	0	7	3	3	62.0911	62.0911	1.49361
5.86	533	568.345	568.342	-35.3453	0	0	8	2	0	62.6046	62.6046	1.48258
5.87	563	568.937	568.933	-5.9369	0	0	6	4	4	62.6046	62.6046	1.48258
5.88	577	569.518	569.514	7.48208	0	0	8	2	1	63.1158	63.1158	1.4718
5.89	546	570.088	570.084	-24.0883	0	0	7	4	2	63.1158	63.1158	1.4718
5.9	539	570.648	570.644	-31.6482	0	0	6	5	3	63.6247	63.6247	1.46125
5.91	519	571.198	571.193	-52.1976	0	0	8	2	2	64.6358	64.6358	1.44081
5.92	542	571.736	571.731	-29.7366	0	0	6	6	0	64.6358	64.6358	1.44081
5.93	543	572.265	572.26	-29.265	0	0	8	3	0	65.1382	65.1382	1.43091
5.94	525	572.783	572.778	-47.7831	0	0	6	6	1	65.1382	65.1382	1.43091
5.95	561	573.291	573.285	-12.2908	0	0	8	3	1	65.6385	65.6385	1.42121
5.96	546	573.788	573.782	-27.7882	0	0	7	5	0	65.6385	65.6385	1.42121
5.97	555	574.275	574.269	-19.2753	0	0	7	4	3	65.6385	65.6385	1.42121
5.98	579	574.752	574.745	4.24787	0	0	7	5	1	66.1369	66.1369	1.4117
5.99	496	575.219	575.211	-79.2187	0	0	5	5	5	66.1369	66.1369	1.4117
6	564	575.675	575.667	-11.6751	0	0	6	6	2	66.6334	66.6334	1.40238
6.01	587	576.121	576.113	10.8786	0	0	8	3	2	67.128	67.128	1.39325
6.02	569	576.558	576.549	-7.55755	0	0	6	5	4	67.128	67.128	1.39325
6.03	555	576.984	576.975	-21.9836	0	0	7	5	2	67.6208	67.6208	1.38429
6.04	547	577.4	577.39	-30.3996	0	0	8	4	0	68.6013	68.6013	1.36687
6.05	572	577.806	577.796	-5.80561	0	0	7	4	4	69.089	69.089	1.35841
6.06	489	578.202	578.191	-89.2016	0	0	9	0	0	69.089	69.089	1.35841
6.07	537	578.588	578.577	-41.5877	0	0	8	4	1	69.089	69.089	1.35841
6.08	542	578.964	578.952	-36.9639	0	0	6	6	3	69.089	69.089	1.35841
6.09	563	579.33	579.318	-16.3302	0	0	8	3	3	69.5752	69.5752	1.3501
6.1	534	579.687	579.674	-45.6867	0	0	9	1	0	69.5752	69.5752	1.3501
6.11	533	580.033	580.02	-47.0333	0	0	7	5	3	70.0599	70.0599	1.34194
6.12	546	580.37	580.356	-34.3702	0	0	9	1	1	70.0599	70.0599	1.34194
6.13	551	580.697	580.683	-29.6974	0	0	8	4	2	70.543	70.543	1.33393
6.14	523	581.015	580.999	-58.0149	0	0	9	2	0	71.0248	71.0248	1.32606
6.15	562	581.323	581.306	-19.3228	0	0	7	6	0	71.0248	71.0248	1.32606
6.16	577	581.621	581.604	-4.62099	0	0	9	2	1	71.5051	71.5051	1.31833
6.17	574	581.91	581.891	-7.90963	0	0	7	6	1	71.5051	71.5051	1.31833
6.18	570	582.189	582.169	-12.1887	0	0	6	5	5	71.5051	71.5051	1.31833
6.19	555	582.458	582.438	-27.4583	0	0	6	6	4	72.4618	72.4618	1.30326
6.2	567	582.718	582.697	-15.7184	0	0	8	5	0	72.9382	72.9382	1.29592
6.21	571	582.969	582.947	-11.9691	0	0	8	4	3	72.9382	72.9382	1.29592
6.22	572	583.21	583.187	-11.2104	0	0	7	6	2	72.9382	72.9382	1.29592
6.23	502	583.442	583.418	-81.4423	0	0	9	2	2	72.9382	72.9382	1.29592
6.24	550	583.665	583.639	-33.6649	0	0	9	3	0	73.4135	73.4135	1.2887
6.25	544	583.878	583.851	-39.8781	0	0	8	5	1	73.4135	73.4135	1.2887
6.26	560	584.082	584.054	-24.0822	0	0	7	5	4	73.4135	73.4135	1.2887
6.27	528	584.277	584.247	-56.277	0	0	9	3	1	73.8875	73.8875	1.2816
6.28	569	584.463	584.432	-15.4627	0	0	8	5	2	74.8323	74.8323	1.26774
6.29	533	584.639	584.606	-51.6392	0	0	9	3	2	75.3031	75.3031	1.26098
6.3	557	584.807	584.772	-27.8066	0	0	7	6	3	75.3031	75.3031	1.26098
6.31	579	584.965	584.929	-5.96491	0	0	8	4	4	76.2417	76.2417	1.24778
6.32	550	585.114	585.077	-35.1142	0	0	9	4	0	76.7095	76.7095	1.24133
6.33	504	585.255	585.215	-81.2545	0	0	6	6	5	76.7095	76.7095	1.24133
6.34	540	585.386	585.345	-45.3859	0	0	9	4	1	77.1765	77.1765	1.23498
6.35	548	585.508	585.465	-37.5084	0	0	8	5	3	77.1765	77.1765	1.23498
6.36	525	585.622	585.576	-60.6219	0	0	7	7	0	77.1765	77.1765	1.23498
6.37	527	585.727	585.679	-58.7266	0	0	9	3	3	77.6426	77.6426	1.22873
6.38	548	585.823	585.773	-37.8226	0	0	7	7	1	77.6426	77.6426	1.22873
6.39	566	585.91	585.857	-19.9098	0	0	7	5	5	77.6426	77.6426	1.22873
6.4	551	585.988	585.933	-34.9882	0	0	10	0	0	78.1078	78.1078	1.22257
6.41	560	586.058	586	-26.058	0	0	8	6	0	78.1078	78.1078	1.22257
6.42	550	586.119	586.059	-36.1191	0	0	10	1	0	78.5723	78.5723	1.2165
6.43	580	586.172	586.109	-6.17166	0	0	9	4	2	78.5723	78.5723	1.2165
6.44	517	586.216	586.15	-69.2156	0	0	8	6	1	78.5723	78.5723	1.2165
6.45	539	586.251	586.182	-47.2511	0	0	7	6	4	78.5723	78.5723	1.2165
6.46	549	586.278	586.206	-37.2781	0	0	10	1	1	79.036	79.036	1.21052
6.47	557	586.297	586.221	-29.2966	0	0	7	7	2	79.036	79.036	1.21052
6.48	554	586.307	586.227	-32.3067	0	0	10	2	0	79.9613	79.9613	1.19883
6.49	539	586.308	586.225	-47.3085	0	0	8	6	2	79.9613	79.9613	1.19883
6.5	571	586.302	586.215	-15.302	0	0	8	5	4	80.423	80.423	1.1931
6.51	539	586.287	586.196	-47.2872	0	0	10	2	1	80.423	80.423	1.1931
6.52	578	586.264	586.169	-8.26418	0	0	9	5	0	80.884	80.884	1.18746
6.53	537	586.233	586.133	-49.233	0	0	9	4	3	80.884	80.884	1.18746
6.54	612	586.194	586.089	25.8063	0	0	7	7	3	81.3444	81.3444	1.1819
6.55	578	586.146	586.037	-8.14627	0	0	9	5	1	81.3444	81.3444	1.1819
6.56	602	586.091	585.976	15.9092	0	0	6	6	6	81.8042	81.8042	1.17642
6.57	537	586.027	585.907	-49.0274	0	0	10	2	2	81.8042	81.8042	1.17642
6.58	569	585.956	585.83	-16.9561	0	0	10	3	0	82.2636	82.2636	1.17101
6.59	528	585.877	585.745	-57.8768	0	0	8	6	3	82.2636	82.2636	1.17101
6.6	573	585.79	585.651	-12.7897	0	0	10	3	1	82.7224	82.7224	1.16567
6.61	572	585.695	585.55	-13.6949	0	0	9	5	2	82.7224	82.7224	1.16567
6.62	552	585.592	585.44	-33.5923	0	0	7	6	5	82.7224	82.7224	1.16567
6.63	525	585.482	585.323	-60.4821	0	0	10	3	2	84.0962	84.0962	1.1501
6.64	555	585.364	585.197	-30.3642	0	0	9	4	4	84.0962	84.0962	1.1501
6.65	576	585.239	585.064	-9.23884	0	0	8	7	0	84.0962	84.0962	1.1501
6.66	563	585.106	584.922	-22.106	0	0	8	7	1	84.5533	84.5533	1.14504
6.67	536	584.966	584.773	-48.9657	0	0	8	5	5	84.5533	84.5533	1.14504
6.68	586	584.818	584.615	1.18188	0	0	7	7	4	84.5533	84.5533	1.14504
6.69	573	584.663	584.45	-11.6633	0	0	9	5	3	85.0101	85.0101	1.14005
6.7	539	584.501	584.277	-45.5012	0	0	10	4	0	85.4665	85.4665	1.13513
6.71	573	584.332	584.097	-11.3321	0	0	8	6	4	85.4665	85.4665	1.13513
6.72	568	584.156	583.908	-16.1559	0	0	8	7	2	85.9227	85.9227	1.13027
6.73	551	583.973	583.712	-32.9728	0	0	10	4	1	85.9227	85.9227	1.13027
6.74	584	583.783	583.509	0.217127	0	0	9	6	0	85.9227	85.9227	1.13027
6.75	583	583.586	583.297	-0.586217	0	0	10	3	3	86.3786	86.3786	1.12546
6.76	595	583.383	583.078	11.6171	0	0	9	6	1	86.3786	86.3786	1.12546
6.77	598	583.173	582.852	14.8269	0	0	10	4	2	87.2898	87.2898	1.11605
6.78	586	582.957	582.618	3.04304	0	0	11	0	0	87.7451	87.7451	1.11143
6.79	571	582.735	582.376	-11.7345	0	0	7	6	6	87.7451	87.7451	1.11143
6.8	580	582.506	582.127	-2.50595	0	0	9	6	2	87.7451	87.7451	1.11143
6.81	532	582.271	581.871	-50.2714	0	0	11	1	0	88.2003	88.2003	1.10686
6.82	567	582.031	581.607	-15.031	0	0	9	5	4	88.2003	88.2003	1.10686
6.83	594	581.785	581.336	12.2151	0	0	8	7	3	88.2003	88.2003	1.10686
6.84	530	581.533	581.058	-51.5334	0	0	11	1	1	88.6554	88.6554	1.10235
6.85	525	581.277	580.772	-56.2765	0	0	7	7	5	88.6554	88.6554	1.10235
6.86	554	581.014	580.479	-27.0145	0	0	11	2	0	89.5653	89.5653	1.0935
6.87	575	580.748	580.179	-5.74766	0	0	10	5	0	89.5653	89.5653	1.0935
6.88	580	580.476	579.872	-0.476089	0	0	10	4	3	89.5653	89.5653	1.0935
6.89	542	580.2	579.557	-38.2001	0	0	8	6	5	89.5653	89.5653	1.0935
6.9	552	579.92	579.236	-27.9199	0	0
6.91	602	579.636	578.907	22.3643	0	0
6.92	571	579.348	578.571	-8.34794	0	0
6.93	603	579.057	578.229	23.9432	0	0
6.94	569	578.763	577.879	-9.76266	0	0
6.95	608	578.466	577.522	29.5342	0	0
6.96	553	578.167	577.159	-25.1667	0	0
6.97	572	577.866	576.789	-5.86555	0	0
6.98	585	577.563	576.411	7.43711	0	0
6.99	553	577.259	576.027	-24.2591	0	0
7	569	576.955	575.637	-7.95464	0	0
7.01	594	576.65	575.239	17.35	0	0
7.02	592	576.346	574.835	15.6544	0	0
7.03	553	576.042	574.424	-23.0419	0	0
7.04	557	575.74	574.007	-18.7397	0	0
7.05	566	575.439	573.583	-9.43928	0	0
7.06	535	575.141	573.152	-40.1414	0	0
7.07	539	574.847	572.715	-35.8466	0	0
7.08	572	574.556	572.272	-2.55553	0	0
7.09	597	574.269	571.822	22.7311	0	0
7.1	597	573.987	571.365	23.0127	0	0
7.11	585	573.712	570.902	11.2885	0	0
7.12	583	573.442	570.433	9.55771	0	0
7.13	589	573.18	569.958	15.8197	0	0
7.14	558	572.926	569.476	-14.9264	0	0
7.15	558	572.681	568.988	-14.6814	0	0
7.16	583	572.446	568.494	10.554	0	0
7.17	578	572.221	567.993	5.77891	0	0
7.18	577	572.008	567.487	4.99249	0	0
7.19	594	571.806	566.974	22.1939	0	0
7.2	574	571.618	566.455	2.3823	0	0
7.21	605	571.443	565.931	33.5568	0	0
7.22	583	571.283	565.4	11.7165	0	0
7.23	551	571.139	564.863	-20.1393	0	0
7.24	560	571.012	564.32	-11.0116	0	0
7.25	633	570.901	563.772	62.0988	0	0
7.26	581	570.809	563.217	10.191	0	0
7.27	595	570.736	562.657	24.2643	0	0
7.28	621	570.682	562.091	50.3178	0	0
7.29	599	570.649	561.519	28.3509	0	0
7.3	613	570.637	560.942	42.3627	0	0
7.31	573	570.648	560.359	2.35255	0	0
7.32	563	570.68	559.77	-7.68014	0	0
7.33	560	570.736	559.175	-10.736	0	0
7.34	581	570.816	558.575	10.1844	0	0
7.35	579	570.919	557.969	8.08066	0	0
7.36	618	571.048	557.358	46.9523	0	0
7.37	595	571.201	556.742	23.799	0	0
7.38	594	571.38	556.12	22.6204	0	0
7.39	565	571.583	555.492	-6.58351	0	0
7.4	568	571.813	554.859	-3.81293	0	0
7.41	600	572.068	554.221	27.9322	0	0
7.42	602	572.348	553.577	29.6519	0	0
7.43	621	572.654	552.928	48.3464	0	0
7.44	608	572.984	552.274	35.0161	0	0
7.45	617	573.339	551.615	43.6613	0	0
7.46	579	573.717	550.95	5.28268	0	0
7.47	614	574.119	550.281	39.8808	0	0
7.48	591	574.543	549.606	16.4565	0	0
7.49	614	574.989	548.926	39.0107	0	0
7.5	570	575.456	548.241	-5.45552	0	0
7.51	574	575.941	547.552	-1.94107	0	0
7.52	601	576.445	546.857	24.5554	0	0
7.53	581	576.965	546.157	4.03528	0	0
7.54	589	577.5	545.452	11.5002	0	0
7.55	614	578.048	544.743	35.9517	0	0
7.56	590	578.608	544.029	11.3918	0	0
7.57	594	579.178	543.309	14.8223	0	0
7.58	596	579.755	542.585	16.2452	0	0
7.59	570	580.337	541.857	-10.3372	0	0
7.6	647	580.923	541.123	66.0772	0	0
7.61	612	581.509	540.385	30.4909	0	0
7.62	604	582.094	539.643	21.9062	0	0
7.63	592	582.674	538.896	9.32585	0	0
7.64	651	583.248	538.144	67.7523	0	0
7.65	652	583.812	537.388	68.1883	0	0
7.66	590	584.364	536.627	5.63654	0	0
7.67	583	584.9	535.862	-1.90016	0	0
7.68	580	585.419	535.092	-5.41899	0	0
7.69	619	585.917	534.318	33.0829	0	0
7.7	558	586.392	533.54	-28.3917	0	0
7.71	606	586.84	532.757	19.1602	0	0
7.72	579	587.259	531.97	-8.25873	0	0
7.73	644	587.646	531.179	56.3544	0	0
7.74	581	587.998	530.383	-6.99761	0	0
7.75	626	588.312	529.584	37.6879	0	0
7.76	585	588.586	528.78	-3.58643	0	0
7.77	621	588.818	527.972	32.182	0	0
7.78	603	589.004	527.16	13.9956	0	0
7.79	539	589.143	526.344	-50.1431	0	0
7.8	636	589.232	525.524	46.768	0	0
7.81	590	589.269	524.701	0.731013	0	0
7.82	613	589.252	523.873	23.748	0	0
7.83	593	589.179	523.041	3.82077	0	0
7.84	590	589.049	522.205	0.950984	0	0
7.85	622	588.86	521.366	33.1401	0	0
7.86	614	588.61	520.523	25.3896	0	0
7.87	613	588.3	519.676	24.7004	0	0
7.88	631	587.926	518.825	43.0736	0	0
7.89	574	587.49	517.97	-13.4901	0	0
7.9	568	586.99	517.112	-18.9901	0	0
7.91	598	586.427	516.25	11.5731	0	0
7.92	587	585.82	515.385	1.18008	0	0
7.93	615	585.179	514.516	29.8214	0	0
7.94	618	584.513	513.644	33.4871	0	0
7.95	582	583.827	512.768	-1.82716	0	0
7.96	606	583.121	511.889	22.8785	0	0
7.97	616	582.396	511.006	33.604	0	0
7.98	618	581.651	510.12	36.3492	0	0
7.99	625	580.886	509.23	44.1138	0	0
8	632	580.102	508.338	51.8976	0	0
8.01	571	579.299	507.442	-8.2994	0	0
8.02	578	578.478	506.542	-0.477633	0	0
8.03	563	577.637	505.64	-14.6373	0	0
8.04	590	576.779	504.734	13.2213	0	0
8.05	608	575.902	503.825	32.098	0	0
8.06	626	575.008	502.913	50.9924	0	0
8.07	569	574.096	501.998	-5.09588	0	0
8.08	578	573.167	501.08	4.83291	0	0
8.09	567	572.222	500.159	-5.22159	0	0
8.1	611	571.26	499.235	39.7402	0	0
8.11	593	570.282	498.308	22.718	0	0
8.12	608	569.289	497.378	38.7113	0	0
8.13	594	568.28	496.445	25.7198	0	0
8.14	619	567.257	495.51	51.743	0	0
8.15	615	566.22	494.572	48.7805	0	0
8.16	559	565.168	493.63	-6.16817	0	0
8.17	531	564.103	492.687	-33.1034	0	0
8.18	596	563.026	491.74	32.9742	0	0
8.19	556	561.936	490.791	-5.9356	0	0
8.2	565	560.833	489.839	4.16654	0	0
8.21	571	559.72	488.884	11.2802	0	0
8.22	634	558.595	487.927	75.4048	0	0
8.23	591	557.46	486.968	33.54	0	0
8.24	577	556.315	486.006	20.6852	0	0
8.25	544	555.16	485.041	-11.1601	0	0
8.26	568	553.996	484.075	14.0036	0	0
8.27	616	552.824	483.105	63.1758	0	0
8.28	580	551.644	482.134	28.356	0	0
8.29	559	550.456	481.16	8.54363	0	0
8.3	576	549.262	480.184	26.7382	0	0
8.31	564	548.061	479.205	15.9393	0	0
8.32	560	546.854	478.225	13.1463	0	0
8.33	481	545.641	477.242	-64.6414	0	0
8.34	542	544.424	476.257	-2.42403	0	0
8.35	530	543.202	475.27	-13.2023	0	0
8.36	585	541.977	474.281	43.0234	0	0
8.37	589	540.747	473.289	48.2525	0	0
8.38	566	539.515	472.296	26.4845	0	0
8.39	577	538.281	471.301	38.719	0	0
8.4	568	537.044	470.304	30.9555	0	0
8.41	529	535.806	469.305	-6.8064	0	0
8.42	543	534.567	468.304	8.43273	0	0
8.43	497	533.327	467.301	-36.3275	0	0
8.44	528	532.087	466.297	-4.08754	0	0
8.45	518	530.848	465.291	-12.8478	0	0
8.46	533	529.609	464.283	3.3913	0	0
8.47	546	528.371	463.273	17.6294	0	0
8.48	542	527.134	462.262	14.866	0	0
8.49	548	525.899	461.248	22.1008	0	0
8.5	550	524.667	460.234	25.3334	0	0
8.51	525	523.437	459.218	1.5635	0	0
8.52	563	522.209	458.2	40.7907	0	0
8.53	530	520.985	457.181	9.01471	0	0
8.54	549	519.765	456.161	29.2352	0	0
8.55	490	518.548	455.139	-28.5481	0	0
8.56	575	517.336	454.115	57.6644	0	0
8.57	531	516.127	453.09	14.8726	0	0
8.58	541	514.924	452.064	26.0762	0	0
8.59	566	513.725	451.037	52.2749	0	0
8.6	503	512.532	450.008	-9.53156	0	0
8.61	565	511.343	448.979	53.6567	0	0
8.62	541	510.161	447.948	30.8395	0	0
8.63	536	508.983	446.916	27.0166	0	0
8.64	539	507.812	445.882	31.1878	0	0
8.65	495	506.647	444.848	-11.6469	0	0
8.66	554	505.488	443.813	48.5122	0	0
8.67	546	504.335	442.776	41.665	0	0
8.68	551	503.188	441.739	47.8115	0	0
8.69	522	502.048	440.701	19.9515	0	0
8.7	523	500.915	439.662	22.085	0	0
8.71	497	499.788	438.622	-2.78803	0	0
8.72	556	498.668	437.581	57.3323	0	0
8.73	532	497.554	436.539	34.4459	0	0
8.74	519	496.447	435.497	22.5528	0	0
8.75	527	495.347	434.454	31.6531	0	0
8.76	516	494.253	433.41	21.7467	0	0
8.77	478	493.166	432.365	-15.1664	0	0
8.78	490	492.086	431.32	-2.0861	0	0
8.79	497	491.012	430.274	5.98764	0	0
8.8	482	489.945	429.228	-7.94515	0	0
8.81	472	488.884	428.182	-16.8844	0	0
8.82	489	487.83	427.134	1.17005	0	0
8.83	504	486.782	426.087	17.2182	0	0
8.84	497	485.74	425.038	11.2602	0	0
8.85	519	484.704	423.99	34.2962	0	0
8.86	476	483.674	422.941	-7.67379	0	0
8.87	483	482.649	421.892	0.350469	0	0
8.88	490	481.631	420.842	8.3691	0	0
8.89	500	480.618	419.793	19.3822	0	0
8.9	501	479.61	418.743	21.3901	0	0
8.91	461	478.607	417.692	-17.6073	0	0
8.92	511	477.61	416.642	33.3904	0	0
8.93	471	476.617	415.592	-5.61665	0	0
8.94	509	475.628	414.541	33.3717	0	0
8.95	509	474.644	413.491	34.3556	0	0
8.96	514	473.665	412.44	40.3353	0	0
8.97	483	472.689	411.39	10.311	0	0
8.98	489	471.717	410.34	17.283	0	0
8.99	487	470.749	409.289	16.2514	0	0
9	446	469.784	408.239	-23.7836	0	0
9.01	497	468.822	407.189	28.1783	0	0
9.02	470	467.863	406.139	2.13741	0	0
9.03	462	466.906	405.09	-4.90619	0	0
9.04	438	465.952	404.041	-27.9522	0	0
9.05	474	465	402.991	8.9996	0	0
9.06	473	464.05	401.943	8.94946	0	0
9.07	454	463.102	400.895	-9.1024	0	0
9.08	481	462.156	399.847	18.8443	0	0
9.09	473	461.21	398.799	11.7897	0	0
9.1	439	460.266	397.752	-21.2658	0	0
9.11	439	459.322	396.706	-20.3221	0	0
9.12	486	458.379	395.66	27.6211	0	0
9.13	467	457.436	394.615	9.56397	0	0
9.14	465	456.493	393.57	8.50683	0	0
9.15	471	455.55	392.526	15.4499	0	0
9.16	498	454.607	391.483	43.3934	0	0
9.17	482	453.663	390.44	28.3375	0	0
9.18	476	452.717	389.398	23.2825	0	0
9.19	514	451.771	388.357	62.2286	0	0
9.2	491	450.824	387.317	40.176	0	0
9.21	463	449.875	386.277	13.125	0	0
9.22	482	448.924	385.239	33.0757	0	0
9.23	472	447.972	384.201	24.0284	0	0
9.24	482	447.017	383.164	34.9833	0	0
9.25	461	446.06	382.129	14.9405	0	0
9.26	464	445.1	381.094	18.9003	0	0
9.27	469	444.137	380.061	24.8628	0	0
9.28	480	443.172	379.028	36.8283	0	0
9.29	468	442.203	377.997	25.7969	0	0
9.3	419	441.231	376.967	-22.2312	0	0
9.31	452	440.256	375.938	11.7441	0	0
9.32	441	439.277	374.91	1.72313	0	0
9.33	435	438.294	373.884	-3.29409	0	0
9.34	453	437.307	372.858	15.6926	0	0
9.35	460	436.317	371.835	23.6834	0	0
9.36	445	435.322	370.812	9.67846	0	0
9.37	449	434.322	369.791	14.6778	0	0
9.38	427	433.318	368.772	-6.31827	0	0
9.39	447	432.31	367.753	14.6902	0	0
9.4	418	431.297	366.737	-13.2966	0	0
9.41	417	430.279	365.722	-13.2785	0	0
9.42	454	429.256	364.708	24.7444	0	0
9.43	402	428.228	363.697	-26.2276	0	0
9.44	499	427.195	362.686	71.8055	0	0
9.45	458	426.156	361.678	31.8438	0	0
9.46	451	425.113	360.671	25.8874	0	0
9.47	424	424.053	359.666	-0.0533202	0	0
9.48	404	422.941	358.663	-18.9409	0	0
9.49	419	421.771	357.661	-2.77128	0	0
9.5	425	420.527	356.662	4.47291	0	0
9.51	451	419.202	355.664	31.7976	0	0
9.52	416	417.798	354.668	-1.79846	0	0
9.53	421	416.317	353.674	4.68345	0	0
9.54	423	414.759	352.683	8.2415	0	0
9.55	425	413.126	351.693	11.8736	0	0
9.56	416	411.423	350.705	4.57747	0	0
9.57	454	409.65	349.719	44.3504	0	0
9.58	416	407.811	348.736	8.18941	0	0
9.59	415	405.909	347.755	9.09143	0	0
9.6	435	403.947	346.775	31.053	0	0
9.61	393	401.929	345.798	-8.92932	0	0
9.62	410	399.859	344.824	10.1406	0	0
9.63	382	397.741	343.851	-15.7412	0	0
9.64	395	395.579	342.882	-0.578738	0	0
9.65	407	393.376	341.914	13.6239	0	0
9.66	424	391.138	340.949	32.8623	0	0
9.67	377	388.868	339.986	-11.8676	0	0
9.68	357	386.57	339.026	-29.5703	0	0
9.69	380	384.25	338.068	-4.25013	0	0
9.7	351	381.911	337.113	-30.9114	0	0
9.71	413	379.558	336.16	33.4417	0	0
9.72	377	377.195	335.21	-0.195274	0	0
9.73	370	374.826	334.262	-4.82632	0	0
9.74	389	372.455	333.318	16.5445	0	0
9.75	335	370.087	332.376	-35.0868	0	0
9.76	381	367.724	331.437	13.2759	0	0
9.77	353	365.371	330.5	-12.3709	0	0
9.78	342	363.031	329.567	-21.0308	0	0
9.79	360	360.707	328.636	-0.706989	0	0
9.8	382	358.403	327.708	23.5973	0	0
9.81	365	356.121	326.783	8.87906	0	0
9.82	391	353.864	325.861	37.1357	0	0
9.83	388	351.635	324.942	36.3646	0	0
9.84	371	349.437	324.026	21.5635	0	0
9.85	371	347.27	323.113	23.7302	0	0
9.86	359	345.137	322.203	13.8629	0	0
9.87	356	343.04	321.296	12.96	0	0
9.88	356	340.98	320.393	15.0199	0	0
9.89	355	338.959	319.492	16.0414	0	0
9.9	335	336.976	318.595	-1.97637	0	0
9.91	364	335.034	317.701	28.9657	0	0
9.92	327	333.133	316.81	-6.13311	0	0
9.93	304	331.273	315.922	-27.2731	0	0
9.94	336	329.455	315.037	6.54538	0	0
9.95	328	327.678	314.155	0.322269	0	0
9.96	348	325.942	313.276	22.0576	0	0
9.97	330	324.248	312.401	5.75162	0	0
9.98	325	322.595	311.528	2.40463	0	0
9.99	344	320.983	310.658	23.0171	0	0
10	343	319.41	309.792	23.5896	0	0
10.01	323	317.877	308.928	5.12292	0	0
10.02	360	316.382	308.068	43.6177	0	0
10.03	356	314.925	307.211	41.0749	0	0
10.04	312	313.505	306.356	-1.50456	0	0
10.05	314	312.12	305.505	1.8803	0	0
10.06	355	310.769	304.657	44.2306	0	0
10.07	317	309.453	303.812	7.54729	0	0
10.08	304	308.168	302.97	-4.16835	0	0
10.09	351	306.915	302.13	44.0848	0	0
10.1	302	305.692	301.294	-3.6921	0	0
10.11	333	304.498	300.461	28.5022	0	0
10.12	309	303.331	299.631	5.66876	0	0
10.13	336	302.191	298.804	33.8089	0	0
10.14	289	301.076	297.98	-12.0762	0	0
10.15	273	299.986	297.159	-26.9855	0	0
10.16	308	298.918	296.34	9.08229	0	0
10.17	298	297.872	295.525	0.128233	0	0
10.18	283	296.847	294.713	-13.8466	0	0
10.19	308	295.841	293.904	12.159	0	0
10.2	316	294.854	293.097	21.1459	0	0
10.21	295	293.885	292.294	1.11517	0	0
10.22	293	292.932	291.493	0.0677873	0	0
10.23	312	291.995	290.696	20.0047	0	0
10.24	304	291.073	289.901	12.9267	0	0
10.25	315	290.165	289.109	24.8347	0	0
10.26	290	289.27	288.321	0.729567	0	0
10.27	266	288.388	287.535	-22.388	0	0
10.28	281	287.517	286.752	-6.51732	0	0
10.29	271	286.658	285.972	-15.6576	0	0
10.3	293	285.808	285.195	7.19168	0	0
10.31	270	284.969	284.421	-14.9688	0	0
10.32	236	284.138	283.649	-48.1384	0	0
10.33	266	283.317	282.881	-17.3167	0	0
10.34	292	282.503	282.115	9.49683	0	0
10.35	302	281.697	281.353	20.3027	0	0
10.36	287	280.899	280.593	6.10126	0	0
10.37	250	280.107	279.836	-30.107	0	0
10.38	277	279.322	279.082	-2.32178	0	0
10.39	297	278.543	278.33	18.4573	0	0
10.4	263	277.769	277.582	-14.7694	0	0
10.41	269	277.002	276.837	-8.00172	0	0
10.42	282	276.239	276.094	5.76074	0	0
10.43	280	275.482	275.354	4.51816	0	0
10.44	252	274.729	274.617	-22.7292	0	0
10.45	267	273.981	273.883	-6.98116	0	0
10.46	293	273.238	273.151	19.7625	0	0
10.47	270	272.498	272.423	-2.4981	0	0
10.48	241	271.763	271.697	-30.7628	0	0
10.49	278	271.031	270.974	6.96865	0	0
10.5	249	270.304	270.254	-21.3038	0	0
10.51	271	269.58	269.536	1.42017	0	0
10.52	242	268.86	268.822	-26.8595	0	0
10.53	267	268.143	268.11	-1.14263	0	0
10.54	287	267.429	267.401	19.5708	0	0
10.55	281	266.719	266.694	14.281	0	0
10.56	265	266.012	265.991	-1.01214	0	0
10.57	270	265.308	265.29	4.69157	0	0
10.58	268	264.608	264.592	3.39214	0	0
10.59	222	263.91	263.897	-41.9104	0	0
10.6	276	263.216	263.204	12.7841	0	0
10.61	272	262.524	262.514	9.47558	0	0
10.62	265	261.836	261.827	3.1641	0	0
10.63	267	261.15	261.143	5.84971	0	0
10.64	231	260.468	260.461	-29.4676	0	0
10.65	276	259.788	259.782	16.2123	0	0
10.66	288	259.111	259.106	28.8893	0	0
10.67	281	258.437	258.433	22.5635	0	0
10.68	274	257.765	257.762	16.2349	0	0
10.69	258	257.096	257.094	0.903519	0	0
10.7	256	256.431	256.428	-0.430612	0	0
10.71	268	255.768	255.765	12.2325	0	0
10.72	257	255.107	255.105	1.89291	0	0
10.73	235	254.449	254.448	-19.4494	0	0
10.74	231	253.794	253.793	-22.7944	0	0
10.75	218	253.142	253.141	-35.1422	0	0
10.76	229	252.493	252.492	-23.4926	0	0
10.77	252	251.846	251.845	0.154341	0	0
10.78	233	251.201	251.201	-18.2014	0	0
10.79	224	250.56	250.559	-26.5598	0	0
10.8	236	249.921	249.92	-13.9209	0	0
10.81	199	249.285	249.284	-50.2846	0	0
10.82	222	248.651	248.65	-26.6509	0	0
10.83	228	248.02	248.019	-20.0199	0	0
10.84	228	247.391	247.391	-19.3914	0	0
10.85	226	246.766	246.765	-20.7656	0	0
10.86	240	246.142	246.142	-6.14244	0	0
10.87	252	245.522	245.522	6.47816	0	0
10.88	238	244.904	244.904	-6.90384	0	0
10.89	223	244.288	244.288	-21.2884	0	0
10.9	242	243.676	243.675	-1.6756	0	0
10.91	242	243.065	243.065	-1.06535	0	0
10.92	221	242.458	242.458	-21.4577	0	0
10.93	240	241.853	241.852	-1.85256	0	0
10.94	241	241.25	241.25	-0.250004	0	0
10.95	241	240.65	240.65	0.349993	0	0
10.96	252	240.053	240.052	11.9474	0	0
10.97	231	239.458	239.458	-8.45766	0	0
10.98	241	238.865	238.865	2.13471	0	0
10.99	232	238.275	238.275	-6.27546	0	0
11	233	237.688	237.688	-4.68815	0	0
11.01	215	237.103	237.103	-22.1034	0	0
11.02	205	236.521	236.521	-31.5211	0	0
11.03	198	235.941	235.941	-37.9413	0	0
11.04	238	235.364	235.364	2.6359	0	0
11.05	243	234.789	234.789	8.21065	0	0
11.06	205	234.217	234.217	-29.2171	0	0
11.07	192	233.647	233.647	-41.6473	0	0
11.08	222	233.08	233.08	-11.0801	0	0
11.09	205	232.515	232.515	-27.5153	0	0
11.1	223	231.953	231.953	-8.95293	0	0
11.11	240	231.393	231.393	8.60693	0	0
11.12	224	230.836	230.836	-6.83568	0	0
11.13	218	230.281	230.281	-12.2807	0	0
11.14	222	229.728	229.728	-7.72826	0	0
11.15	245	229.178	229.178	15.8218	0	0
11.16	201	228.631	228.631	-27.6306	0	0
11.17	230	228.085	228.085	1.91454	0	0
11.18	236	227.543	227.543	8.45727	0	0
11.19	230	227.002	227.002	2.99757	0	0
11.2	225	226.464	226.464	-1.46455	0	0
11.21	204	225.929	225.929	-21.9291	0	0
11.22	224	225.396	225.396	-1.39602	0	0
11.23	222	224.865	224.865	-2.86536	0	0
11.24	213	224.337	224.337	-11.3371	0	0
11.25	212	223.811	223.811	-11.8112	0	0
11.26	238	223.288	223.288	14.7122	0	0
11.27	208	222.767	222.767	-14.7667	0	0
11.28	217	222.248	222.248	-5.24796	0	0
11.29	186	221.732	221.732	-35.7316	0	0
11.3	210	221.218	221.218	-11.2176	0	0
11.31	224	220.706	220.706	3.29398	0	0
11.32	195	220.197	220.197	-25.1968	0	0
11.33	188	219.69	219.69	-31.6899	0	0
11.34	209	219.185	219.185	-10.1853	0	0
11.35	221	218.683	218.683	2.31693	0	0
11.36	249	218.183	218.183	30.8168	0	0
11.37	190	217.686	217.685	-27.6856	0	0
11.38	204	217.19	217.19	-13.1904	0	0
11.39	216	216.697	216.697	-0.697469	0	0
11.4	216	216.207	216.207	-0.206865	0	0
11.41	221	215.719	215.718	5.28143	0	0
11.42	218	215.233	215.232	2.76742	0	0
11.43	226	214.749	214.749	11.2511	0	0
11.44	225	214.268	214.267	10.7325	0	0
11.45	197	213.788	213.788	-16.7884	0	0
11.46	209	213.311	213.311	-4.31152	0	0
11.47	214	212.837	212.837	1.16304	0	0
11.48	216	212.365	212.364	3.63533	0	0
11.49	233	211.895	211.894	21.1054	0	0
11.5	222	211.427	211.427	10.5731	0	0
11.51	222	210.961	210.961	11.0386	0	0
11.52	210	210.498	210.498	-0.498102	0	0
11.53	207	210.037	210.037	-3.03708	0	0
11.54	210	209.578	209.578	0.421696	0	0
11.55	197	209.122	209.122	-12.1218	0	0
11.56	217	208.667	208.667	8.33256	0	0
11.57	207	208.215	208.215	-1.21534	0	0
11.58	213	207.766	207.765	5.23454	0	0
11.59	189	207.318	207.318	-18.3178	0	0
11.6	195	206.872	206.872	-11.8723	0	0
11.61	175	206.429	206.429	-31.4291	0	0
11.62	206	205.988	205.988	0.0119963	0	0
11.63	197	205.549	205.549	-8.54913	0	0
11.64	198	205.112	205.112	-7.11244	0	0
11.65	208	204.678	204.678	3.32207	0	0
11.66	229	204.246	204.245	24.7544	0	0
11.67	182	203.815	203.815	-21.8154	0	0
11.68	204	203.387	203.387	0.612575	0	0
11.69	210	202.962	202.961	7.03842	0	0
11.7	202	202.538	202.538	-0.53789	0	0
11.71	179	202.116	202.116	-23.1164	0	0
11.72	197	201.697	201.697	-4.69695	0	0
11.73	192	201.28	201.28	-9.27968	0	0
11.74	187	200.865	200.864	-13.8645	0	0
11.75	205	200.452	200.451	4.54845	0	0
11.76	189	200.041	200.04	-11.0407	0	0
11.77	173	199.632	199.632	-26.6319	0	0
11.78	185	199.225	199.225	-14.2252	0	0
11.79	190	198.821	198.82	-8.8207	0	0
11.8	188	198.418	198.418	-10.4183	0	0
11.81	184	198.018	198.018	-14.0179	0	0
11.82	147	197.62	197.619	-50.6196	0	0
11.83	176	197.224	197.223	-21.2234	0	0
11.84	188	196.829	196.829	-8.82936	0	0
11.85	168	196.437	196.437	-28.4373	0	0
11.86	172	196.047	196.047	-24.0474	0	0
11.87	214	195.66	195.659	18.3405	0	0
11.88	179	195.274	195.273	-16.2737	0	0
11.89	167	194.89	194.889	-27.8899	0	0
11.9	184	194.508	194.508	-10.5082	0	0
11.91	174	194.129	194.128	-20.1285	0	0
11.92	198	193.751	193.75	4.24914	0	0
11.93	159	193.375	193.375	-34.3753	0	0
11.94	174	193.002	193.001	-19.0017	0	0
11.95	157	192.63	192.629	-35.6302	0	0
11.96	198	192.261	192.26	5.73937	0	0
11.97	183	191.893	191.892	-8.89313	0	0
11.98	158	191.528	191.526	-33.5276	0	0
11.99	172	191.164	191.163	-19.1642	0	0
12	173	190.803	190.801	-17.8027	0	0
12.01	199	190.443	190.442	8.55678	0	0
12.02	194	190.086	190.084	3.91425	0	0
12.03	170	189.73	189.728	-19.7303	0	0
12.04	173	189.377	189.375	-16.3768	0	0
12.05	181	189.025	189.023	-8.02528	0	0
12.06	192	188.676	188.673	3.32424	0	0
12.07	194	188.328	188.326	5.67177	0	0
12.08	181	187.983	187.98	-6.98268	0	0
12.09	184	187.639	187.636	-3.6391	0	0
12.1	185	187.298	187.294	-2.2975	0	0
12.11	159	186.958	186.954	-27.9579	0	0
12.12	157	186.62	186.616	-29.6202	0	0
12.13	203	186.285	186.279	16.7155	0	0
12.14	194	185.951	185.945	8.04918	0	0
12.15	187	185.619	185.613	1.38093	0	0
12.16	168	185.289	185.282	-17.2893	0	0
12.17	182	184.962	184.954	-2.96151	0	0
12.18	179	184.636	184.627	-5.63568	0	0
12.19	184	184.312	184.302	-0.311837	0	0
12.2	178	183.99	183.98	-5.98997	0	0
12.21	171	183.67	183.659	-12.6701	0	0
12.22	188	183.352	183.339	4.64781	0	0
12.23	171	183.036	183.022	-12.0363	0	0
12.24	172	182.722	182.707	-10.7224	0	0
12.25	158	182.411	182.393	-24.4105	0	0
12.26	164	182.101	182.082	-18.1006	0	0
12.27	167	181.793	181.772	-14.7927	0	0
12.28	191	181.487	181.464	9.51311	0	0
12.29	197	181.183	181.158	15.8169	0	0
12.3	152	180.881	180.853	-28.8814	0	0
12.31	156	180.582	180.551	-24.5817	0	0
12.32	182	180.284	180.25	1.71588	0	0
12.33	201	179.989	179.951	21.0114	0	0
12.34	180	179.695	179.654	0.304713	0	0
12.35	198	179.404	179.359	18.5959	0	0
12.36	174	179.115	179.065	-5.11502	0	0
12.37	158	178.828	178.774	-20.8282	0	0
12.38	184	178.543	178.484	5.4565	0	0
12.39	176	178.261	178.196	-2.26109	0	0
12.4	188	177.981	177.91	10.0191	0	0
12.41	175	177.703	177.625	-2.70311	0	0
12.42	166	177.428	177.342	-11.4276	0	0
12.43	184	177.155	177.061	6.84551	0	0
12.44	178	176.884	176.782	1.11621	0	0
12.45	174	176.615	176.505	-2.61555	0	0
12.46	178	176.35	176.229	1.65019	0	0
12.47	180	176.087	175.955	3.91337	0	0
12.48	169	175.826	175.683	-6.82605	0	0
12.49	156	175.568	175.412	-19.5681	0	0
12.5	161	175.313	175.143	-14.313	0	0
12.51	197	175.06	174.876	21.9395	0	0
12.52	182	174.811	174.611	7.18901	0	0
12.53	161	174.564	174.347	-13.5644	0	0
12.54	181	174.321	174.085	6.67929	0	0
12.55	182	174.08	173.825	7.91986	0	0
12.56	176	173.843	173.567	2.15728	0	0
12.57	174	173.608	173.31	0.391465	0	0
12.58	158	173.378	173.054	-15.3777	0	0
12.59	211	173.15	172.801	37.8498	0	0
12.6	141	172.926	172.549	-31.9263	0	0
12.61	196	172.706	172.299	23.294	0	0
12.62	169	172.489	172.05	-3.48946	0	0
12.63	186	172.277	171.804	13.7233	0	0
12.64	161	172.068	171.558	-11.0679	0	0
12.65	178	171.863	171.315	6.13675	0	0
12.66	179	171.663	171.073	7.33726	0	0
12.67	161	171.467	170.833	-10.4666	0	0
12.68	177	171.275	170.594	5.72515	0	0
12.69	194	171.088	170.357	22.9123	0	0
12.7	178	170.905	170.121	7.09466	0	0
12.71	170	170.728	169.888	-0.727846	0	0
12.72	174	170.555	169.655	3.44462	0	0
12.73	142	170.388	169.425	-28.3881	0	0
12.74	195	170.226	169.196	24.7738	0	0
12.75	159	170.07	168.968	-11.0697	0	0
12.76	156	169.919	168.743	-13.9189	0	0
12.77	180	169.774	168.518	10.226	0	0
12.78	170	169.635	168.296	0.364973	0	0
12.79	170	169.502	168.075	0.497766	0	0
12.8	200	169.376	167.855	30.6242	0	0
12.81	180	169.256	167.637	10.7442	0	0
12.82	168	169.143	167.421	-1.14256	0	0
12.83	168	169.036	167.206	-1.03615	0	0
12.84	170	168.937	166.993	1.06324	0	0
12.85	179	168.845	166.781	10.1554	0	0
12.86	181	168.76	166.57	12.2402	0	0
12.87	163	168.683	166.362	-5.68251	0	0
12.88	194	168.613	166.155	25.387	0	0
12.89	175	168.551	165.949	6.4487	0	0
12.9	178	168.498	165.745	9.50233	0	0
12.91	194	168.452	165.542	25.5478	0	0
12.92	180	168.415	165.341	11.5848	0	0
12.93	192	168.387	165.141	23.6134	0	0
12.94	178	168.367	164.943	9.63337	0	0
12.95	164	168.356	164.746	-4.35545	0	0
12.96	168	168.353	164.551	-0.353174	0	0
12.97	185	168.36	164.357	16.6401	0	0
12.98	167	168.376	164.165	-1.37576	0	0
12.99	183	168.401	163.974	14.5992	0	0
13	165	168.435	163.785	-3.43519	0	0
13.01	149	168.479	163.597	-19.4789	0	0
13.02	157	168.532	163.41	-11.5321	0	0
13.03	175	168.595	163.225	6.40525	0	0
13.04	167	168.667	163.042	-1.66691	0	0
13.05	164	168.749	162.859	-4.7486	0	0
13.06	155	168.84	162.679	-13.8398	0	0
13.07	171	168.94	162.5	2.05948	0	0
13.08	174	169.051	162.322	4.94929	0	0
13.09	191	169.17	162.145	21.8297	0	0
13.1	149	169.299	161.97	-20.2993	0	0
13.11	173	169.438	161.796	3.56253	0	0
13.12	161	169.585	161.624	-8.58481	0	0
13.13	172	169.741	161.453	2.25884	0	0
13.14	191	169.906	161.284	21.0936	0	0
13.15	170	170.08	161.115	-0.0802274	0	0
13.16	172	170.263	160.949	1.73743	0	0
13.17	172	170.453	160.783	1.54684	0	0
13.18	171	170.652	160.619	0.348246	0	0
13.19	177	170.858	160.457	6.14192	0	0
13.2	170	171.072	160.295	-1.07186	0	0
13.21	154	171.293	160.135	-17.2928	0	0
13.22	179	171.52	159.977	7.47956	0	0
13.23	169	171.755	159.819	-2.75456	0	0
13.24	195	171.995	159.663	23.0053	0	0
13.25	174	172.24	159.509	1.75949	0	0
13.26	187	172.492	159.355	14.5085	0	0
13.27	170	172.747	159.203	-2.74726	0	0
13.28	172	173.007	159.053	-1.00729	0	0
13.29	187	173.271	158.903	13.7289	0	0
13.3	192	173.538	158.755	18.4618	0	0
13.31	182	173.808	158.608	8.19195	0	0
13.32	202	174.08	158.463	27.9199	0	0
13.33	178	174.354	158.318	3.64626	0	0
13.34	163	174.628	158.175	-11.6285	0	0
13.35	178	174.904	158.034	3.0964	0	0
13.36	170	175.179	157.893	-5.17858	0	0
13.37	188	175.453	157.754	12.5472	0	0
13.38	190	175.726	157.616	14.2744	0	0
13.39	203	175.996	157.479	27.0037	0	0
13.4	179	176.264	157.344	2.73571	0	0
13.41	169	176.529	157.21	-7.52893	0	0
13.42	186	176.79	157.077	9.21046	0	0
13.43	189	177.046	156.945	11.9545	0	0
13.44	185	177.296	156.814	7.70396	0	0
13.45	186	177.541	156.685	8.4594	0	0
13.46	188	177.779	156.557	10.2215	0	0
13.47	185	178.009	156.43	6.99093	0	0
13.48	185	178.232	156.304	6.76832	0	0
13.49	161	178.446	156.18	-17.4457	0	0
13.5	167	178.65	156.057	-11.6504	0	0
13.51	181	178.845	155.935	2.15462	0	0
13.52	177	179.03	155.814	-2.02986	0	0
13.53	199	179.203	155.694	19.7967	0	0
13.54	186	179.365	155.575	6.6348	0	0
13.55	153	179.515	155.458	-26.5149	0	0
13.56	198	179.652	155.342	18.348	0	0
13.57	170	179.776	155.226	-9.77597	0	0
13.58	189	179.886	155.113	9.11371	0	0
13.59	188	179.982	155	8.01746	0	0
13.6	202	180.064	154.888	21.9357	0	0
13.61	202	180.131	154.777	21.8688	0	0
13.62	192	180.183	154.668	11.8172	0	0
13.63	184	180.219	154.56	3.78107	0	0
13.64	183	180.239	154.452	2.76083	0	0
13.65	169	180.243	154.346	-11.2433	0	0
13.66	207	180.231	154.241	26.7689	0	0
13.67	182	180.202	154.137	1.79759	0	0
13.68	175	180.157	154.035	-5.15703	0	0
13.69	181	180.095	153.933	0.905118	0	0
13.7	172	180.015	153.832	-8.0153	0	0
13.71	175	179.917	153.733	-4.91652	0	0
13.72	172	179.798	153.634	-7.79845	0	0
13.73	197	179.661	153.537	17.3389	0	0
13.74	189	179.504	153.441	9.49626	0	0
13.75	170	179.326	153.345	-9.32622	0	0
13.76	172	179.129	153.251	-7.12875	0	0
13.77	195	178.912	153.158	16.0884	0	0
13.78	199	178.675	153.066	20.3249	0	0
13.79	188	178.42	152.975	9.58041	0	0
13.8	196	178.145	152.885	17.8545	0	0
13.81	183	177.853	152.796	5.14668	0	0
13.82	180	177.543	152.708	2.45647	0	0
13.83	192	177.217	152.62	14.7833	0	0
13.84	175	176.873	152.534	-1.87336	0	0
13.85	172	176.514	152.449	-4.51421	0	0
13.86	199	176.14	152.365	22.8601	0	0
13.87	192	175.751	152.282	16.2489	0	0
13.88	194	175.349	152.2	18.6515	0	0
13.89	185	174.933	152.119	10.067	0	0
13.9	190	174.505	152.039	15.4948	0	0
13.91	192	174.066	151.96	17.934	0	0
13.92	188	173.616	151.882	14.3838	0	0
13.93	173	173.157	151.805	-0.156648	0	0
13.94	194	172.688	151.729	21.3118	0	0
13.95	195	172.212	151.653	22.7884	0	0
13.96	182	171.728	151.579	10.2722	0	0
13.97	171	171.238	151.506	-0.237665	0	0
13.98	176	170.742	151.433	5.25795	0	0
13.99	158	170.242	151.362	-12.2418	0	0
14	175	169.738	151.291	5.2622	0	0
14.01	173	169.231	151.221	3.76912	0	0
14.02	181	168.722	151.153	12.2781	0	0
14.03	165	168.212	151.085	-3.21161	0	0
14.04	177	167.701	151.018	9.29909	0	0
14.05	188	167.191	150.952	20.8094	0	0
14.06	177	166.681	150.887	10.3187	0	0
14.07	169	166.174	150.822	2.82605	0	0
14.08	159	165.669	150.759	-6.66918	0	0
14.09	167	165.168	150.696	1.83229	0	0
14.1	150	164.67	150.635	-14.6702	0	0
14.11	156	164.177	150.574	-8.17734	0	0
14.12	151	163.69	150.514	-12.6897	0	0
14.13	151	163.208	150.455	-12.2079	0	0
14.14	164	162.732	150.397	1.26753	0	0
14.15	151	162.264	150.339	-11.2639	0	0
14.16	147	161.803	150.282	-14.8028	0	0
14.17	151	161.35	150.227	-10.3495	0	0
14.18	182	160.905	150.172	21.0954	0	0
14.19	162	160.468	150.118	1.53178	0	0
14.2	183	160.041	150.065	22.9591	0	0
14.21	183	159.623	150.012	23.377	0	0
14.22	169	159.215	149.96	9.78533	0	0
14.23	153	158.816	149.91	-5.81627	0	0
14.24	163	158.428	149.859	4.57201	0	0
14.25	145	158.05	149.81	-13.05	0	0
14.26	160	157.683	149.762	2.31743	0	0
14.27	168	157.326	149.714	10.6743	0	0
14.28	140	156.98	149.667	-16.9796	0	0
14.29	174	156.644	149.621	17.3557	0	0
14.3	190	156.32	149.576	33.6802	0	0
14.31	186	156.006	149.531	29.9938	0	0
14.32	161	155.703	149.487	5.29646	0	0
14.33	175	155.412	149.444	19.5883	0	0
14.34	194	155.131	149.401	38.8694	0	0
14.35	146	154.86	149.36	-8.86034	0	0
14.36	146	154.601	149.319	-8.60069	0	0
14.37	163	154.352	149.279	8.64841	0	0
14.38	162	154.113	149.239	7.88709	0	0
14.39	153	153.885	149.2	-0.884522	0	0
14.4	152	153.666	149.162	-1.66627	0	0
14.41	163	153.458	149.125	9.54201	0	0
14.42	153	153.26	149.088	-0.259497	0	0
14.43	155	153.071	149.052	1.92939	0	0
14.44	147	152.891	149.017	-5.89113	0	0
14.45	136	152.721	148.982	-16.7208	0	0
14.46	136	152.56	148.948	-16.5596	0	0
14.47	170	152.407	148.915	17.593	0	0
14.48	142	152.263	148.883	-10.263	0	0
14.49	159	152.127	148.851	6.87261	0	0
14.5	170	152	148.819	18.0002	0	0
14.51	164	151.88	148.789	12.1199	0	0
14.52	161	151.768	148.759	9.23203	0	0
14.53	163	151.663	148.729	11.3368	0	0
14.54	133	151.566	148.701	-18.5657	0	0
14.55	168	151.475	148.673	16.525	0	0
14.56	158	151.391	148.645	6.60893	0	0
14.57	137	151.314	148.618	-14.3136	0	0
14.58	146	151.242	148.592	-5.24229	0	0
14.59	138	151.177	148.566	-13.177	0	0
14.6	142	151.118	148.542	-9.11757	0	0
14.61	156	151.064	148.517	4.93631	0	0
14.62	162	151.015	148.493	10.9848	0	0
14.63	157	150.972	148.47	6.02817	0	0
14.64	144	150.934	148.447	-6.93347	0	0
14.65	146	150.9	148.425	-4.89987	0	0
14.66	148	150.871	148.404	-2.87087	0	0
14.67	156	150.846	148.383	5.15372	0	0
14.68	156	150.826	148.362	5.17407	0	0
14.69	166	150.81	148.343	15.1904	0	0
14.7	160	150.797	148.323	9.20275	0	0
14.71	147	150.789	148.304	-3.78862	0	0
14.72	169	150.784	148.286	18.2164	0	0
14.73	147	150.782	148.269	-3.78198	0	0
14.74	128	150.784	148.251	-22.7837	0	0
14.75	161	150.789	148.235	10.2114	0	0
14.76	148	150.797	148.219	-2.79659	0	0
14.77	160	150.808	148.203	9.19249	0	0
14.78	148	150.821	148.188	-2.82126	0	0
14.79	133	150.838	148.174	-17.8377	0	0
14.8	160	150.857	148.16	9.14314	0	0
14.81	167	150.879	148.146	16.1215	0	0
14.82	152	150.903	148.133	1.09742	0	0
14.83	160	150.929	148.121	9.07098	0	0
14.84	140	150.958	148.109	-10.9577	0	0
14.85	145	150.989	148.097	-5.98864	0	0
14.86	157	151.022	148.086	5.97833	0	0
14.87	171	151.057	148.076	19.9432	0	0
14.88	141	151.094	148.066	-10.0938	0	0
14.89	167	151.133	148.057	15.8672	0	0
14.9	163	151.174	148.048	11.8263	0	0
14.91	159	151.216	148.039	7.78356	0	0
14.92	136	151.261	148.031	-15.2609	0	0
14.93	159	151.307	148.024	7.69289	0	0
14.94	146	151.355	148.017	-5.35498	0	0
14.95	149	151.405	148.01	-2.40449	0	0
14.96	147	151.456	148.004	-4.4556	0	0
14.97	150	151.508	147.999	-1.50826	0	0
14.98	164	151.562	147.994	12.4375	0	0
14.99	137	151.618	147.989	-14.6181	0	0
15	164	151.675	147.985	12.3247	0	0
15.01	161	151.734	147.982	9.26616	0	0
15.02	156	151.794	147.978	4.20619	0	0
15.03	157	151.855	147.976	5.14484	0	0
15.04	153	151.918	147.974	1.08214	0	0
15.05	138	151.982	147.972	-13.9819	0	0
15.06	187	152.047	147.971	34.9528	0	0
15.07	156	152.114	147.97	3.88617	0	0
15.08	143	152.182	147.97	-9.1817	0	0
15.09	165	152.251	147.97	12.7492	0	0
15.1	186	152.321	147.97	33.6788	0	0
15.11	152	152.393	147.971	-0.39272	0	0
15.12	159	152.465	147.973	6.53454	0	0
15.13	172	152.539	147.975	19.4606	0	0
15.14	165	152.614	147.977	12.3856	0	0
15.15	159	152.691	147.98	6.30938	0	0
15.16	145	152.768	147.983	-7.76795	0	0
15.17	160	152.846	147.987	7.15363	0	0
15.18	169	152.926	147.991	16.0741	0	0
15.19	181	153.006	147.996	27.9935	0	0
15.2	173	153.088	148.001	19.9119	0	0
15.21	154	153.171	148.006	0.82919	0	0
15.22	152	153.255	148.012	-1.25453	0	0
15.23	158	153.339	148.018	4.66074	0	0
15.24	165	153.425	148.025	11.575	0	0
15.25	162	153.512	148.032	8.4883	0	0
15.26	155	153.599	148.04	1.40062	0	0
15.27	149	153.688	148.048	-4.688	0	0
15.28	163	153.778	148.056	9.22243	0	0
15.29	147	153.868	148.065	-6.86805	0	0
15.3	163	153.959	148.075	9.04056	0	0
15.31	143	154.052	148.084	-11.0517	0	0
15.32	156	154.145	148.094	1.85514	0	0
15.33	176	154.239	148.105	21.7611	0	0
15.34	158	154.334	148.116	3.6663	0	0
15.35	145	154.429	148.127	-9.42936	0	0
15.36	164	154.526	148.139	9.47417	0	0
15.37	187	154.623	148.151	32.3769	0	0
15.38	151	154.721	148.163	-3.72109	0	0
15.39	158	154.82	148.176	3.18014	0	0
15.4	157	154.919	148.19	2.08064	0	0
15.41	169	155.02	148.203	13.9804	0	0
15.42	163	155.12	148.217	7.87951	0	0
15.43	148	155.222	148.232	-7.22207	0	0
15.44	162	155.324	148.247	6.67569	0	0
15.45	148	155.427	148.262	-7.42719	0	0
15.46	157	155.531	148.278	1.46932	0	0
15.47	148	155.635	148.294	-7.63477	0	0
15.48	155	155.739	148.31	-0.739433	0	0
15.49	170	155.845	148.327	14.1554	0	0
15.5	128	155.95	148.344	-27.9504	0	0
15.51	164	156.057	148.361	7.94332	0	0
15.52	176	156.163	148.379	19.8366	0	0
15.53	142	156.271	148.398	-14.2707	0	0
15.54	156	156.378	148.416	-0.378337	0	0
15.55	183	156.486	148.435	26.5136	0	0
15.56	162	156.595	148.454	5.40506	0	0
15.57	165	156.704	148.474	8.29617	0	0
15.58	184	156.813	148.494	27.1869	0	0
15.59	157	156.923	148.514	0.0773609	0	0
15.6	139	157.032	148.535	-18.0325	0	0
15.61	161	157.143	148.556	3.85731	0	0
15.62	169	157.253	148.578	11.7469	0	0
15.63	165	157.364	148.6	7.6362	0	0
15.64	190	157.475	148.622	32.5253	0	0
15.65	160	157.586	148.644	2.41423	0	0
15.66	177	157.697	148.667	19.303	0	0
15.67	144	157.808	148.69	-13.8084	0	0
15.68	150	157.92	148.714	-7.9199	0	0
15.69	155	158.031	148.738	-3.03149	0	0
15.7	177	158.143	148.762	18.8569	0	0
15.71	184	158.255	148.786	25.7452	0	0
15.72	164	158.367	148.811	5.63344	0	0
15.73	167	158.478	148.836	8.52174	0	0
15.74	149	158.59	148.862	-9.58993	0	0
15.75	173	158.702	148.887	14.2985	0	0
15.76	161	158.813	148.914	2.18694	0	0
15.77	158	158.924	148.94	-0.924466	0	0
15.78	157	159.036	148.967	-2.03573	0	0
15.79	155	159.147	148.994	-4.14684	0	0
15.8	176	159.258	149.021	16.7422	0	0
15.81	165	159.369	149.049	5.63155	0	0
15.82	152	159.479	149.077	-7.47891	0	0
15.83	190	159.589	149.105	30.4109	0	0
15.84	153	159.699	149.134	-6.69899	0	0
15.85	149	159.809	149.163	-10.8086	0	0
15.86	169	159.918	149.192	9.08221	0	0
15.87	145	160.027	149.221	-15.0267	0	0
15.88	138	160.135	149.251	-22.1351	0	0
15.89	165	160.243	149.281	4.75686	0	0
15.9	158	160.351	149.312	-2.35073	0	0
15.91	166	160.458	149.342	5.54216	0	0
15.92	162	160.565	149.373	1.43554	0	0
15.93	168	160.671	149.405	7.32945	0	0
15.94	169	160.776	149.436	8.22391	0	0
15.95	150	160.881	149.468	-10.8811	0	0
15.96	147	160.985	149.5	-13.9854	0	0
15.97	157	161.089	149.532	-4.08915	0	0
15.98	166	161.192	149.565	4.80775	0	0
15.99	160	161.295	149.598	-1.29466	0	0
16	152	161.396	149.631	-9.39638	0	0
16.01	175	161.497	149.664	13.5026	0	0
16.02	141	161.598	149.698	-20.5976	0	0
16.03	172	161.697	149.732	10.3029	0	0
16.04	170	161.796	149.766	8.20418	0	0
16.05	185	161.894	149.801	23.1063	0	0
16.06	190	161.991	149.835	28.0093	0	0
16.07	142	162.087	149.87	-20.0869	0	0
16.08	160	162.182	149.906	-2.18222	0	0
16.09	186	162.277	149.941	23.7234	0	0
16.1	154	162.37	149.977	-8.37009	0	0
16.11	174	162.463	150.013	11.5374	0	0
16.12	173	162.554	150.049	10.4458	0	0
16.13	182	162.645	150.086	19.3553	0	0
16.14	167	162.734	150.123	4.26569	0	0
16.15	188	162.823	150.159	25.1772	0	0
16.16	160	162.91	150.197	-2.91034	0	0
16.17	167	162.997	150.234	4.00324	0	0
16.18	176	163.082	150.272	12.9179	0	0
16.19	169	163.166	150.31	5.83366	0	0
16.2	173	163.25	150.348	9.75055	0	0
16.21	164	163.331	150.386	0.668566	0	0
16.22	165	163.412	150.425	1.58774	0	0
16.23	170	163.492	150.464	6.50809	0	0
16.24	177	163.57	150.503	13.4296	0	0
16.25	159	163.648	150.542	-4.64764	0	0
16.26	170	163.724	150.581	6.27632	0	0
16.27	162	163.798	150.621	-1.79849	0	0
16.28	175	163.872	150.661	11.128	0	0
16.29	162	163.944	150.701	-1.94436	0	0
16.3	162	164.015	150.741	-2.01538	0	0
16.31	179	164.085	150.782	14.9149	0	0
16.32	164	164.154	150.823	-0.153568	0	0
16.33	174	164.221	150.863	9.7793	0	0
16.34	177	164.286	150.905	12.7135	0	0
16.35	160	164.351	150.946	-4.35099	0	0
16.36	175	164.414	150.988	10.5859	0	0
16.37	182	164.476	151.029	17.5241	0	0
16.38	176	164.536	151.071	11.4637	0	0
16.39	182	164.595	151.113	17.4046	0	0
16.4	167	164.653	151.155	2.34695	0	0
16.41	184	164.709	151.198	19.2907	0	0
16.42	156	164.764	151.241	-8.76423	0	0
16.43	163	164.818	151.283	-1.81772	0	0
16.44	153	164.87	151.326	-11.8698	0	0
16.45	153	164.921	151.37	-11.9205	0	0
16.46	165	164.97	151.413	0.0302429	0	0
16.47	172	165.018	151.457	6.9824	0	0
16.48	168	165.064	151.5	2.93607	0	0
16.49	198	165.104	151.544	32.896	0	0
16.5	169	165.135	151.588	3.86489	0	0
16.51	159	165.157	151.632	-6.15742	0	0
16.52	162	165.171	151.677	-3.17095	0	0
16.53	160	165.174	151.721	-5.1738	0	0
16.54	179	165.164	151.766	13.8356	0	0
16.55	183	165.143	151.811	17.8572	0	0
16.56	154	165.109	151.856	-11.1092	0	0
16.57	169	165.064	151.901	3.93606	0	0
16.58	187	165.007	151.946	21.9929	0	0
16.59	169	164.939	151.992	4.06085	0	0
16.6	167	164.86	152.037	2.13976	0	0
16.61	154	164.771	152.083	-10.7708	0	0
16.62	170	164.671	152.129	5.32893	0	0
16.63	162	164.562	152.175	-2.56157	0	0
16.64	163	164.443	152.221	-1.44265	0	0
16.65	164	164.315	152.267	-0.314767	0	0
16.66	162	164.178	152.314	-2.17836	0	0
16.67	160	164.034	152.36	-4.0339	0	0
16.68	157	163.882	152.407	-6.88188	0	0
16.69	159	163.723	152.454	-4.72278	0	0
16.7	184	163.557	152.501	20.4429	0	0
16.71	177	163.385	152.548	13.6145	0	0
16.72	177	163.208	152.595	13.7918	0	0
16.73	172	163.026	152.642	8.97393	0	0
16.74	159	162.839	152.69	-3.83945	0	0
16.75	156	162.649	152.737	-6.64892	0	0
16.76	157	162.455	152.785	-5.455	0	0
16.77	137	162.258	152.833	-25.2583	0	0
16.78	177	162.059	152.881	14.9408	0	0
16.79	159	161.858	152.929	-2.85828	0	0
16.8	173	161.656	152.977	11.3439	0	0
16.81	160	161.453	153.025	-1.45314	0	0
16.82	183	161.25	153.073	21.7501	0	0
16.83	167	161.047	153.121	5.95322	0	0
16.84	170	160.844	153.17	9.15569	0	0
16.85	181	160.643	153.219	20.3571	0	0
16.86	173	160.443	153.267	12.557	0	0
16.87	200	160.245	153.316	39.755	0	0
16.88	162	160.049	153.365	1.95063	0	0
16.89	183	159.856	153.414	23.1436	0	0
16.9	152	159.666	153.463	-7.66638	0	0
16.91	169	159.48	153.512	9.52026	0	0
16.92	155	159.297	153.561	-4.29676	0	0
16.93	166	159.118	153.61	6.88227	0	0
16.94	164	158.943	153.66	5.05709	0	0
16.95	173	158.773	153.709	14.2275	0	0
16.96	152	158.607	153.758	-6.60682	0	0
16.97	166	158.446	153.808	7.55402	0	0
16.98	157	158.29	153.858	-1.29017	0	0
16.99	153	158.14	153.907	-5.13957	0	0
17	177	157.994	153.957	19.0057	0	0
17.01	140	157.855	154.007	-17.8544	0	0
17.02	159	157.72	154.057	1.27985	0	0
17.03	169	157.591	154.107	11.4085	0	0
17.04	181	157.468	154.157	23.5316	0	0
17.05	162	157.351	154.207	4.64893	0	0
17.06	166	157.239	154.257	8.76056	0	0
17.07	156	157.133	154.307	-1.13354	0	0
17.08	179	157.033	154.357	21.9667	0	0
17.09	156	156.939	154.407	-0.938798	0	0
17.1	160	156.85	154.458	3.1501	0	0
17.11	168	156.767	154.508	11.2334	0	0
17.12	135	156.689	154.558	-21.6888	0	0
17.13	165	156.616	154.609	8.38363	0	0
17.14	147	156.549	154.659	-9.54932	0	0
17.15	151	156.488	154.709	-5.48752	0	0
17.16	154	156.431	154.76	-2.43085	0	0
17.17	153	156.379	154.81	-3.37919	0	0
17.18	136	156.332	154.861	-20.3324	0	0
17.19	155	156.29	154.911	-1.29044	0	0
17.2	168	156.253	154.962	11.7469	0	0
17.21	153	156.22	155.013	-3.22024	0	0
17.22	164	156.192	155.063	7.80825	0	0
17.23	157	156.167	155.114	0.832533	0	0
17.24	167	156.147	155.165	10.8527	0	0
17.25	149	156.131	155.215	-7.13098	0	0
17.26	151	156.119	155.266	-5.11847	0	0
17.27	133	156.11	155.317	-23.1096	0	0
17.28	139	156.104	155.367	-17.1042	0	0
17.29	165	156.102	155.418	8.89788	0	0
17.3	154	156.103	155.469	-2.10324	0	0
17.31	150	156.107	155.519	-6.10741	0	0
17.32	175	156.114	155.57	18.8855	0	0
17.33	140	156.124	155.621	-16.1243	0	0
17.34	150	156.137	155.671	-6.13677	0	0
17.35	141	156.152	155.722	-15.1517	0	0
17.36	163	156.169	155.773	6.83096	0	0
17.37	157	156.189	155.823	0.811409	0	0
17.38	169	156.21	155.874	12.7897	0	0
17.39	138	156.234	155.925	-18.2339	0	0
17.4	162	156.26	155.975	5.74054	0	0
17.41	162	156.287	156.026	5.71323	0	0
17.42	157	156.316	156.076	0.68426	0	0
17.43	153	156.346	156.127	-3.34627	0	0
17.44	132	156.378	156.177	-24.3783	0	0
17.45	152	156.412	156.228	-4.41161	0	0
17.46	143	156.446	156.278	-13.4462	0	0
17.47	145	156.482	156.328	-11.482	0	0
17.48	164	156.519	156.379	7.48104	0	0
17.49	156	156.557	156.429	-0.556906	0	0
17.5	150	156.596	156.48	-6.5958	0	0
17.51	152	156.636	156.53	-4.63558	0	0
17.52	149	156.676	156.58	-7.67617	0	0
17.53	163	156.718	156.63	6.28249	0	0
17.54	145	156.76	156.68	-11.7595	0	0
17.55	137	156.802	156.73	-19.8022	0	0
17.56	143	156.845	156.78	-13.8455	0	0
17.57	169	156.889	156.83	12.1108	0	0
17.58	163	156.934	156.88	6.0665	0	0
17.59	147	156.978	156.93	-9.9782	0	0
17.6	129	157.023	156.98	-28.0233	0	0
17.61	145	157.069	157.029	-12.0688	0	0
17.62	127	157.114	157.079	-30.1145	0	0
17.63	150	157.161	157.129	-7.16061	0	0
17.64	131	157.207	157.178	-26.2069	0	0
17.65	138	157.254	157.227	-19.2535	0	0
17.66	145	157.3	157.277	-12.3003	0	0
17.67	177	157.347	157.326	19.6528	0	0
17.68	157	157.394	157.375	-0.394259	0	0
17.69	161	157.441	157.424	3.55853	0	0
17.7	145	157.489	157.474	-12.4888	0	0
17.71	159	157.536	157.523	1.46381	0	0
17.72	147	157.584	157.571	-10.5837	0	0
17.73	147	157.631	157.62	-10.6312	0	0
17.74	153	157.679	157.669	-4.67877	0	0
17.75	154	157.726	157.718	-3.72636	0	0
17.76	134	157.774	157.766	-23.774	0	0
17.77	157	157.822	157.815	-0.821573	0	0
17.78	164	157.869	157.863	6.13083	0	0
17.79	143	157.917	157.911	-14.9167	0	0
17.8	171	157.964	157.959	13.0357	0	0
17.81	183	158.012	158.007	24.9882	0	0
17.82	155	158.059	158.055	-3.05922	0	0
17.83	134	158.107	158.103	-24.1066	0	0
17.84	133	158.154	158.151	-25.1539	0	0
17.85	154	158.201	158.198	-4.20119	0	0
17.86	146	158.248	158.246	-12.2484	0	0
17.87	190	158.296	158.293	31.7045	0	0
17.88	120	158.343	158.34	-38.3425	0	0
17.89	151	158.389	158.387	-7.38937	0	0
17.9	161	158.436	158.434	2.56382	0	0
17.91	153	158.483	158.481	-5.48289	0	0
17.92	135	158.53	158.528	-23.5295	0	0
17.93	156	158.576	158.575	-2.57597	0	0
17.94	176	158.622	158.621	17.3777	0	0
17.95	150	158.669	158.667	-8.66858	0	0
17.96	145	158.715	158.714	-13.7147	0	0
17.97	131	158.761	158.76	-27.7607	0	0
17.98	170	158.807	158.806	11.1934	0	0
17.99	149	158.852	158.851	-9.85231	0	0
18	145	158.898	158.897	-13.8979	0	0
18.01	147	158.943	158.942	-11.9434	0	0
18.02	137	158.989	158.988	-21.9887	0	0
18.03	151	159.034	159.033	-8.03385	0	0
18.04	161	159.079	159.078	1.92113	0	0
18.05	153	159.124	159.123	-6.12375	0	0
18.06	142	159.168	159.168	-17.1685	0	0
18.07	159	159.213	159.212	-0.213038	0	0
18.08	156	159.257	159.257	-3.25745	0	0
18.09	145	159.302	159.301	-14.3017	0	0
18.1	143	159.346	159.345	-16.3458	0	0
18.11	152	159.39	159.389	-7.38971	0	0
18.12	139	159.434	159.433	-20.4335	0	0
18.13	160	159.477	159.476	0.522943	0	0
18.14	144	159.52	159.52	-15.5205	0	0
18.15	168	159.564	159.563	8.43628	0	0
18.16	136	159.607	159.606	-23.6068	0	0
18.17	141	159.65	159.649	-18.6497	0	0
18.18	139	159.692	159.692	-20.6924	0	0
18.19	148	159.735	159.734	-11.7349	0	0
18.2	138	159.777	159.777	-21.7773	0	0
18.21	157	159.819	159.819	-2.81942	0	0
18.22	164	159.861	159.861	4.1386	0	0
18.23	144	159.903	159.903	-15.9032	0	0
18.24	164	159.945	159.944	4.05523	0	0
18.25	134	159.986	159.986	-25.9862	0	0
18.26	156	160.027	160.027	-4.02736	0	0
18.27	162	160.068	160.068	1.93165	0	0
18.28	170	160.109	160.109	9.89085	0	0
18.29	164	160.15	160.149	3.85026	0	0
18.3	148	160.19	160.19	-12.1901	0	0
18.31	170	160.23	160.23	9.76969	0	0
18.32	168	160.27	160.27	7.72971	0	0
18.33	169	160.31	160.31	8.68995	0	0
18.34	160	160.35	160.349	-0.349596	0	0
18.35	142	160.389	160.388	-18.3889	0	0
18.36	154	160.428	160.428	-6.42804	0	0
18.37	139	160.467	160.466	-21.4669	0	0
18.38	173	160.506	160.505	12.4944	0	0
18.39	161	160.544	160.544	0.455938	0	0
18.4	156	160.582	160.582	-4.58229	0	0
18.41	130	160.62	160.62	-30.6203	0	0
18.42	159	160.658	160.658	-1.65805	0	0
18.43	157	160.696	160.695	-3.69558	0	0
18.44	149	160.733	160.732	-11.7329	0	0
18.45	159	160.77	160.77	-1.76995	0	0
18.46	161	160.807	160.806	0.19323	0	0
18.47	166	160.843	160.843	5.15665	0	0
18.48	147	160.88	160.879	-13.8797	0	0
18.49	145	160.916	160.915	-15.9158	0	0
18.5	133	160.952	160.951	-27.9517	0	0
18.51	155	160.987	160.987	-5.98725	0	0
18.52	156	161.023	161.022	-5.0226	0	0
18.53	137	161.058	161.057	-24.0577	0	0
18.54	170	161.093	161.092	8.90745	0	0
18.55	143	161.127	161.127	-18.1271	0	0
18.56	154	161.161	161.161	-7.16146	0	0
18.57	156	161.196	161.195	-5.19553	0	0
18.58	151	161.229	161.229	-10.2293	0	0
18.59	139	161.263	161.262	-22.2629	0	0
18.6	164	161.296	161.296	2.70385	0	0
18.61	157	161.329	161.329	-4.32915	0	0
18.62	162	161.362	161.362	0.638115	0	0
18.63	154	161.394	161.394	-7.39434	0	0
18.64	138	161.427	161.426	-23.4265	0	0
18.65	156	161.458	161.458	-5.45843	0	0
18.66	141	161.49	161.49	-20.4901	0	0
18.67	158	161.521	161.521	-3.5214	0	0
18.68	142	161.553	161.552	-19.5525	0	0
18.69	159	161.583	161.583	-2.58324	0	0
18.7	138	161.614	161.613	-23.6137	0	0
18.71	156	161.644	161.644	-5.64392	0	0
18.72	147	161.674	161.673	-14.6738	0	0
18.73	143	161.703	161.703	-18.7034	0	0
18.74	177	161.733	161.732	15.2673	0	0
18.75	143	161.762	161.762	-18.7618	0	0
18.76	148	161.791	161.79	-13.7905	0	0
18.77	136	161.819	161.819	-25.8189	0	0
18.78	150	161.847	161.847	-11.847	0	0
18.79	155	161.875	161.875	-6.87481	0	0
18.8	143	161.902	161.902	-18.9023	0	0
18.81	150	161.929	161.929	-11.9295	0	0
18.82	138	161.956	161.956	-23.9564	0	0
18.83	164	161.983	161.983	2.01708	0	0
18.84	161	162.009	162.009	-1.00916	0	0
18.85	164	162.035	162.035	1.96493	0	0
18.86	123	162.061	162.06	-39.0607	0	0
18.87	146	162.086	162.086	-16.086	0	0
18.88	141	162.111	162.111	-21.1109	0	0
18.89	158	162.136	162.135	-4.13553	0	0
18.9	159	162.16	162.16	-3.15982	0	0
18.91	156	162.184	162.184	-6.18379	0	0
18.92	151	162.207	162.207	-11.2074	0	0
18.93	194	162.231	162.231	31.7693	0	0
18.94	151	162.254	162.253	-11.2537	0	0
18.95	137	162.276	162.276	-25.2763	0	0
18.96	152	162.299	162.298	-10.2986	0	0
18.97	137	162.321	162.32	-25.3205	0	0
18.98	144	162.342	162.342	-18.3421	0	0
18.99	157	162.363	162.363	-5.36332	0	0
19	156	162.384	162.384	-6.38421	0	0
19.01	160	162.405	162.405	-2.40475	0	0
19.02	151	162.425	162.425	-11.4249	0	0
19.03	156	162.445	162.445	-6.44476	0	0
19.04	141	162.464	162.464	-21.4642	0	0
19.05	157	162.483	162.483	-5.48334	0	0
19.06	163	162.502	162.502	0.497917	0	0
19.07	164	162.52	162.52	1.47954	0	0
19.08	136	162.538	162.538	-26.5385	0	0
19.09	173	162.556	162.556	10.4439	0	0
19.1	157	162.573	162.573	-5.5734	0	0
19.11	144	162.59	162.59	-18.5903	0	0
19.12	151	162.607	162.607	-11.6068	0	0
19.13	162	162.623	162.623	-0.62299	0	0
19.14	151	162.639	162.638	-11.6388	0	0
19.15	146	162.654	162.654	-16.6542	0	0
19.16	150	162.669	162.669	-12.6692	0	0
19.17	141	162.684	162.684	-21.6838	0	0
19.18	164	162.698	162.698	1.30197	0	0
19.19	142	162.712	162.712	-20.7119	0	0
19.2	159	162.725	162.725	-3.72533	0	0
19.21	173	162.738	162.738	10.2616	0	0
19.22	151	162.751	162.751	-11.7511	0	0
19.23	170	162.763	162.763	7.23666	0	0
19.24	158	162.775	162.775	-4.77521	0	0
19.25	155	162.787	162.786	-7.78668	0	0
19.26	168	162.798	162.798	5.20226	0	0
19.27	159	162.808	162.808	-3.80841	0	0
19.28	150	162.819	162.818	-12.8187	0	0
19.29	156	162.828	162.828	-6.8285	0	0
19.3	117	162.838	162.838	-45.8379	0	0
19.31	158	162.847	162.847	-4.84695	0	0
19.32	147	162.856	162.855	-15.8555	0	0
19.33	161	162.864	162.863	-1.86373	0	0
19.34	172	162.871	162.871	9.1285	0	0
19.35	152	162.879	162.879	-10.8788	0	0
19.36	170	162.886	162.886	7.11425	0	0
19.37	172	162.892	162.892	9.10775	0	0
19.38	154	162.898	162.898	-8.89831	0	0
19.39	183	162.904	162.904	20.0961	0	0
19.4	157	162.909	162.909	-5.90914	0	0
19.41	174	162.914	162.914	11.0861	0	0
19.42	171	162.918	162.918	8.08177	0	0
19.43	205	162.922	162.922	42.0779	0	0
19.44	166	162.926	162.925	3.07444	0	0
19.45	158	162.929	162.928	-4.92857	0	0
19.46	197	162.931	162.931	34.0689	0	0
19.47	159	162.933	162.933	-3.93324	0	0
19.48	172	162.935	162.935	9.0651	0	0
19.49	174	162.936	162.936	11.0639	0	0
19.5	186	162.937	162.937	23.0631	0	0
19.51	172	162.937	162.937	9.06282	0	0
19.52	188	162.937	162.937	25.063	0	0
19.53	192	162.936	162.936	29.0636	0	0
19.54	187	162.935	162.935	24.0647	0	0
19.55	178	162.934	162.934	15.0662	0	0
19.56	153	162.932	162.932	-9.9318	0	0
19.57	184	162.929	162.929	21.0707	0	0
19.58	170	162.926	162.926	7.07362	0	0
19.59	165	162.923	162.923	2.07703	0	0
19.6	165	162.919	162.919	2.08091	0	0
19.61	160	162.915	162.915	-2.91473	0	0
19.62	181	162.91	162.91	18.0901	0	0
19.63	172	162.905	162.905	9.09537	0	0
19.64	187	162.899	162.899	24.1011	0	0
19.65	171	162.893	162.893	8.10734	0	0
19.66	151	162.886	162.886	-11.886	0	0
19.67	170	162.879	162.879	7.12115	0	0
19.68	179	162.871	162.871	16.1287	0	0
19.69	164	162.863	162.863	1.1368	0	0
19.7	153	162.855	162.855	-9.85469	0	0
19.71	163	162.846	162.846	0.154275	0	0
19.72	176	162.836	162.836	13.1637	0	0
19.73	179	162.826	162.826	16.1736	0	0
19.74	164	162.816	162.816	1.18389	0	0
19.75	153	162.805	162.805	-9.80534	0	0
19.76	148	162.794	162.794	-14.7941	0	0
19.77	172	162.782	162.782	9.21755	0	0
19.78	145	162.77	162.77	-17.7703	0	0
19.79	160	162.758	162.758	-2.75779	0	0
19.8	172	162.745	162.745	9.25521	0	0
19.81	141	162.731	162.731	-21.7313	0	0
19.82	149	162.718	162.717	-13.7175	0	0
19.83	155	162.703	162.703	-7.70315	0	0
19.84	169	162.688	162.688	6.3116	0	0
19.85	174	162.673	162.673	11.3268	0	0
19.86	175	162.658	162.657	12.3424	0	0
19.87	167	162.642	162.641	4.35848	0	0
19.88	179	162.625	162.625	16.375	0	0
19.89	173	162.608	162.608	10.3919	0	0
19.9	180	162.591	162.591	17.4092	0	0
19.91	147	162.573	162.573	-15.573	0	0
19.92	169	162.555	162.555	6.4452	0	0
19.93	174	162.536	162.536	11.4638	0	0
19.94	154	162.517	162.517	-8.51713	0	0
19.95	149	162.498	162.498	-13.4977	0	0
19.96	191	162.478	162.478	28.5222	0	0
19.97	155	162.458	162.457	-7.45747	0	0
19.98	147	162.437	162.437	-15.4367	0	0
19.99	157	162.416	162.416	-5.4156	0	0
20	153	162.394	162.394	-9.39405	0	0
20.01	160	162.372	162.372	-2.37208	0	0
20.02	163	162.35	162.35	0.650301	0	0
20.03	183	162.327	162.327	20.6731	0	0
20.04	157	162.304	162.304	-5.30371	0	0
20.05	163	162.28	162.28	0.719897	0	0
20.06	165	162.256	162.256	2.74391	0	0
20.07	177	162.232	162.232	14.7683	0	0
20.08	153	162.207	162.207	-9.20685	0	0
20.09	153	162.182	162.181	-9.18163	0	0
20.1	157	162.156	162.156	-5.15601	0	0
20.11	166	162.13	162.13	3.87002	0	0
20.12	156	162.104	162.103	-6.10356	0	0
20.13	169	162.077	162.077	6.92326	0	0
20.14	169	162.049	162.049	6.95047	0	0
20.15	197	162.022	162.022	34.9781	0	0
20.16	165	161.994	161.994	3.00607	0	0
20.17	153	161.965	161.965	-8.96554	0	0
20.18	159	161.937	161.937	-2.93676	0	0
20.19	155	161.908	161.907	-6.9076	0	0
20.2	176	161.878	161.878	14.122	0	0
20.21	181	161.848	161.848	19.1519	0	0
20.22	174	161.818	161.818	12.1822	0	0
20.23	169	161.787	161.787	7.21292	0	0
20.24	175	161.756	161.756	13.244	0	0
20.25	145	161.725	161.724	-16.7245	0	0
20.26	188	161.693	161.693	26.3073	0	0
20.27	164	161.661	161.66	2.33953	0	0
20.28	194	161.628	161.628	32.3721	0	0
20.29	185	161.595	161.595	23.4051	0	0
20.3	197	161.562	161.561	35.4384	0	0
20.31	182	161.528	161.528	20.4721	0	0
20.32	185	161.494	161.494	23.5062	0	0
20.33	190	161.459	161.459	28.5407	0	0
20.34	155	161.424	161.424	-6.4245	0	0
20.35	153	161.389	161.389	-8.38932	0	0
20.36	188	161.354	161.354	26.6462	0	0
20.37	166	161.318	161.318	4.68214	0	0
20.38	174	161.282	161.281	12.7184	0	0
20.39	163	161.245	161.245	1.75504	0	0
20.4	187	161.208	161.208	25.792	0	0
20.41	175	161.171	161.171	13.8294	0	0
20.42	172	161.133	161.133	10.8671	0	0
20.43	176	161.095	161.095	14.9052	0	0
20.44	186	161.056	161.056	24.9436	0	0
20.45	172	161.018	161.018	10.9823	0	0
20.46	161	160.979	160.978	0.0214331	0	0
20.47	180	160.939	160.939	19.0609	0	0
20.48	193	160.899	160.899	32.1007	0	0
20.49	165	160.859	160.859	4.14086	0	0
20.5	171	160.819	160.819	10.1814	0	0
20.51	193	160.778	160.778	32.2222	0	0
20.52	172	160.737	160.737	11.2634	0	0
20.53	191	160.695	160.695	30.3049	0	0
20.54	200	160.653	160.653	39.3468	0	0
20.55	182	160.611	160.611	21.389	0	0
20.56	169	160.569	160.568	8.43152	0	0
20.57	155	160.526	160.525	-5.5256	0	0
20.58	170	160.482	160.482	9.51761	0	0
20.59	169	160.439	160.439	8.56114	0	0
20.6	175	160.395	160.395	14.605	0	0
20.61	154	160.351	160.351	-6.35079	0	0
20.62	174	160.306	160.306	13.6937	0	0
20.63	172	160.261	160.261	11.7386	0	0
20.64	189	160.216	160.216	28.7838	0	0
20.65	156	160.171	160.171	-4.17072	0	0
20.66	157	160.125	160.125	-3.1249	0	0
20.67	142	160.079	160.079	-18.0787	0	0
20.68	171	160.032	160.032	10.9677	0	0
20.69	200	159.986	159.985	40.0145	0	0
20.7	174	159.938	159.938	14.0616	0	0
20.71	178	159.891	159.891	18.109	0	0
20.72	179	159.843	159.843	19.1567	0	0
20.73	169	159.795	159.795	9.20479	0	0
20.74	174	159.747	159.747	14.2531	0	0
20.75	172	159.698	159.698	12.3018	0	0
20.76	180	159.649	159.649	20.3508	0	0
20.77	134	159.6	159.6	-25.5999	0	0
20.78	159	159.55	159.55	-0.550361	0	0
20.79	156	159.5	159.5	-3.50047	0	0
20.8	148	159.45	159.45	-11.4503	0	0
20.81	146	159.4	159.4	-13.3998	0	0
20.82	159	159.349	159.349	-0.348998	0	0
20.83	148	159.298	159.298	-11.2979	0	0
20.84	178	159.246	159.246	18.7535	0	0
20.85	173	159.195	159.195	13.8052	0	0
20.86	181	159.143	159.143	21.8571	0	0
20.87	174	159.091	159.09	14.9094	0	0
20.88	172	159.038	159.038	12.962	0	0
20.89	174	158.985	158.985	15.0148	0	0
20.9	156	158.932	158.932	-2.93203	0	0
20.91	153	158.879	158.879	-5.8786	0	0
20.92	166	158.825	158.825	7.17511	0	0
20.93	131	158.771	158.771	-27.7709	0	0
20.94	160	158.717	158.716	1.2834	0	0
20.95	167	158.662	158.662	8.33796	0	0
20.96	163	158.607	158.607	4.39281	0	0
20.97	173	158.552	158.552	14.4479	0	0
20.98	153	158.497	158.497	-5.49667	0	0
20.99	158	158.441	158.441	-0.440993	0	0
21	166	158.385	158.385	7.61496	0	0
21.01	174	158.329	158.329	15.6712	0	0
21.02	136	158.272	158.272	-22.2723	0	0
21.03	169	158.215	158.215	10.7844	0	0
21.04	158	158.159	158.158	-0.158511	0	0
21.05	154	158.101	158.101	-4.10121	0	0
21.06	147	158.044	158.043	-11.0436	0	0
21.07	161	157.986	157.986	3.0142	0	0
21.08	152	157.928	157.928	-5.9277	0	0
21.09	170	157.869	157.869	12.1307	0	0
21.1	134	157.811	157.811	-23.8107	0	0
21.11	184	157.752	157.752	26.2482	0	0
21.12	161	157.693	157.693	3.30731	0	0
21.13	137	157.633	157.633	-20.6333	0	0
21.14	167	157.574	157.573	9.42636	0	0
21.15	147	157.514	157.514	-10.5137	0	0
21.16	155	157.454	157.453	-2.45357	0	0
21.17	171	157.393	157.393	13.6068	0	0
21.18	169	157.333	157.332	11.6675	0	0
21.19	176	157.272	157.272	18.7284	0	0
21.2	163	157.21	157.21	5.78956	0	0
21.21	159	157.149	157.149	1.85096	0	0
21.22	146	157.087	157.087	-11.0874	0	0
21.23	169	157.025	157.025	11.9745	0	0
21.24	145	156.963	156.963	-11.9634	0	0
21.25	140	156.901	156.901	-16.901	0	0
21.26	169	156.838	156.838	12.1616	0	0
21.27	160	156.776	156.775	3.22444	0	0
21.28	144	156.713	156.712	-12.7125	0	0
21.29	157	156.649	156.649	0.350834	0	0
21.3	142	156.586	156.585	-14.5856	0	0
21.31	174	156.522	156.522	17.4782	0	0
21.32	171	156.458	156.458	14.5422	0	0
21.33	172	156.394	156.393	15.6064	0	0
21.34	162	156.329	156.329	5.67087	0	0
21.35	141	156.264	156.264	-15.2644	0	0
21.36	168	156.2	156.199	11.8005	0	0
21.37	167	156.134	156.134	10.8656	0	0
21.38	146	156.069	156.069	-10.069	0	0
21.39	152	156.004	156.003	-4.00345	0	0
21.4	135	155.938	155.938	-20.9377	0	0
21.41	145	155.872	155.872	-10.8716	0	0
21.42	154	155.805	155.805	-1.80541	0	0
21.43	163	155.739	155.739	7.26104	0	0
21.44	143	155.672	155.672	-12.6723	0	0
21.45	153	155.605	155.605	-2.60543	0	0
21.46	154	155.538	155.538	-1.53835	0	0
21.47	161	155.471	155.471	5.52895	0	0
21.48	169	155.404	155.404	13.5965	0	0
21.49	169	155.336	155.336	13.6641	0	0
21.5	155	155.268	155.268	-0.267938	0	0
21.51	155	155.2	155.2	-0.199824	0	0
21.52	151	155.131	155.131	-4.13151	0	0
21.53	144	155.063	155.063	-11.063	0	0
21.54	139	154.994	154.994	-15.9943	0	0
21.55	162	154.925	154.925	7.07464	0	0
21.56	136	154.856	154.856	-18.8562	0	0
21.57	154	154.787	154.787	-0.786944	0	0
21.58	165	154.717	154.717	10.2826	0	0
21.59	175	154.648	154.648	20.3523	0	0
21.6	155	154.578	154.578	0.42213	0	0
21.61	146	154.508	154.508	-8.5078	0	0
21.62	170	154.438	154.438	15.5625	0	0
21.63	149	154.367	154.367	-5.36709	0	0
21.64	156	154.297	154.296	1.70354	0	0
21.65	175	154.226	154.226	20.7744	0	0
21.66	158	154.155	154.155	3.84536	0	0
21.67	175	154.083	154.083	20.9165	0	0
21.68	150	154.012	154.012	-4.0121	0	0
21.69	170	153.941	153.94	16.0594	0	0
21.7	140	153.869	153.869	-13.8689	0	0
21.71	151	153.797	153.797	-2.79696	0	0
21.72	134	153.725	153.725	-19.7249	0	0
21.73	155	153.653	153.653	1.34735	0	0
21.74	160	153.58	153.58	6.41976	0	0
21.75	164	153.508	153.508	10.4923	0	0
21.76	175	153.435	153.435	21.5651	0	0
21.77	159	153.362	153.362	5.638	0	0
21.78	127	153.289	153.289	-26.2889	0	0
21.79	171	153.216	153.216	17.7843	0	0
21.8	132	153.142	153.142	-21.1423	0	0
21.81	166	153.069	153.069	12.9313	0	0
21.82	182	152.995	152.995	29.005	0	0
21.83	151	152.921	152.921	-1.92108	0	0
21.84	130	152.847	152.847	-22.847	0	0
21.85	133	152.773	152.773	-19.7728	0	0
21.86	167	152.698	152.698	14.3015	0	0
21.87	157	152.624	152.624	4.37604	0	0
21.88	151	152.549	152.549	-1.5493	0	0
21.89	161	152.475	152.474	8.52552	0	0
21.9	149	152.399	152.399	-3.39952	0	0
21.91	168	152.324	152.324	15.6756	0	0
21.92	138	152.249	152.249	-14.2492	0	0
21.93	143	152.174	152.174	-9.17376	0	0
21.94	180	152.098	152.098	27.9018	0	0
21.95	131	152.023	152.023	-21.0225	0	0
21.96	166	151.947	151.947	14.0533	0	0
21.97	139	151.871	151.871	-12.8707	0	0
21.98	157	151.795	151.795	5.20537	0	0
21.99	162	151.718	151.718	10.2816	0	0
22	151	151.642	151.642	-0.64202	0	0
22.01	167	151.565	151.565	15.4345	0	0
22.02	167	151.489	151.489	15.5111	0	0
22.03	146	151.412	151.412	-5.4121	0	0
22.04	172	151.335	151.335	20.6648	0	0
22.05	169	151.258	151.258	17.7418	0	0
22.06	172	151.181	151.181	20.819	0	0
22.07	153	151.104	151.104	1.89627	0	0
22.08	146	151.026	151.026	-5.02633	0	0
22.09	147	150.949	150.949	-3.9488	0	0
22.1	149	150.871	150.871	-1.87115	0	0
22.11	170	150.793	150.793	19.2066	0	0
22.12	139	150.715	150.715	-11.7155	0	0
22.13	175	150.637	150.637	24.3625	0	0
22.14	160	150.559	150.559	9.44063	0	0
22.15	135	150.481	150.481	-15.4811	0	0
22.16	163	150.403	150.403	12.5972	0	0
22.17	173	150.324	150.324	22.6757	0	0
22.18	155	150.246	150.246	4.75423	0	0
22.19	161	150.167	150.167	10.8329	0	0
22.2	149	150.088	150.088	-1.08831	0	0
22.21	170	150.009	150.009	19.9906	0	0
22.22	172	149.93	149.93	22.0696	0	0
22.23	170	149.851	149.851	20.1487	0	0
22.24	146	149.772	149.772	-3.77214	0	0
22.25	145	149.693	149.693	-4.69285	0	0
22.26	158	149.613	149.613	8.38655	0	0
22.27	159	149.534	149.534	9.46604	0	0
22.28	163	149.454	149.454	13.5456	0	0
22.29	156	149.375	149.375	6.62532	0	0
22.3	152	149.295	149.295	2.70509	0	0
22.31	138	149.215	149.215	-11.215	0	0
22.32	154	149.135	149.135	4.86492	0	0
22.33	179	149.055	149.055	29.945	0	0
22.34	198	148.975	148.975	49.0251	0	0
22.35	134	148.895	148.895	-14.8947	0	0
22.36	153	148.814	148.814	4.18563	0	0
22.37	138	148.734	148.734	-10.734	0	0
22.38	156	148.654	148.653	7.34649	0	0
22.39	175	148.573	148.573	26.427	0	0
22.4	155	148.492	148.492	6.50767	0	0
22.41	185	148.412	148.412	36.5884	0	0
22.42	150	148.331	148.331	1.66917	0	0
22.43	133	148.25	148.25	-15.25	0	0
22.44	141	148.169	148.169	-7.16904	0	0
22.45	148	148.088	148.088	-0.0880357	0	0
22.46	171	148.007	148.007	22.993	0	0
22.47	146	147.926	147.926	-1.92581	0	0
22.48	172	147.845	147.845	24.1554	0	0
22.49	154	147.763	147.763	6.23668	0	0
22.5	157	147.682	147.682	9.31803	0	0
22.51	141	147.601	147.601	-6.60056	0	0
22.52	138	147.519	147.519	-9.51909	0	0
22.53	146	147.438	147.438	-1.43756	0	0
22.54	166	147.356	147.356	18.644	0	0
22.55	152	147.274	147.274	4.72568	0	0
22.56	143	147.193	147.193	-4.19261	0	0
22.57	167	147.111	147.111	19.8892	0	0
22.58	151	147.029	147.029	3.97097	0	0
22.59	141	146.947	146.947	-5.94716	0	0
22.6	158	146.865	146.865	11.1348	0	0
22.61	161	146.783	146.783	14.2167	0	0
22.62	145	146.701	146.701	-1.70125	0	0
22.63	176	146.619	146.619	29.3808	0	0
22.64	162	146.537	146.537	15.4629	0	0
22.65	162	146.455	146.455	15.5451	0	0
22.66	151	146.373	146.373	4.62728	0	0
22.67	129	146.291	146.29	-17.2905	0	0
22.68	143	146.208	146.208	-3.2082	0	0
22.69	160	146.126	146.126	13.8741	0	0
22.7	136	146.043	146.043	-10.0435	0	0
22.71	150	145.961	145.961	4.03886	0	0
22.72	145	145.879	145.879	-0.878713	0	0
22.73	165	145.796	145.796	19.2037	0	0
22.74	178	145.714	145.714	32.2862	0	0
22.75	138	145.631	145.631	-7.63124	0	0
22.76	150	145.549	145.549	4.45131	0	0
22.77	158	145.466	145.466	12.5339	0	0
22.78	148	145.383	145.383	2.61649	0	0
22.79	149	145.301	145.301	3.69911	0	0
22.8	147	145.218	145.218	1.78176	0	0
22.81	151	145.136	145.136	5.86444	0	0
22.82	147	145.053	145.053	1.94713	0	0
22.83	161	144.97	144.97	16.0298	0	0
22.84	173	144.887	144.887	28.1126	0	0
22.85	139	144.805	144.805	-5.80468	0	0
22.86	154	144.722	144.722	9.27808	0	0
22.87	159	144.639	144.639	14.3608	0	0
22.88	149	144.556	144.556	4.44364	0	0
22.89	159	144.474	144.474	14.5264	0	0
22.9	132	144.391	144.391	-12.3908	0	0
22.91	163	144.308	144.308	18.6921	0	0
22.92	144	144.225	144.225	-0.225121	0	0
22.93	151	144.142	144.142	6.85771	0	0
22.94	146	144.06	144.059	1.94053	0	0
22.95	167	143.977	143.977	23.0234	0	0
22.96	157	143.894	143.894	13.1062	0	0
22.97	129	143.811	143.811	-14.811	0	0
22.98	156	143.728	143.728	12.2719	0	0
22.99	141	143.645	143.645	-2.64531	0	0
23	126	143.562	143.562	-17.5625	0	0
23.01	151	143.48	143.48	7.52033	0	0
23.02	142	143.397	143.397	-1.39687	0	0
23.03	155	143.314	143.314	11.6859	0	0
23.04	141	143.231	143.231	-2.23128	0	0
23.05	126	143.149	143.148	-17.1485	0	0
23.06	138	143.066	143.066	-5.06573	0	0
23.07	153	142.983	142.983	10.017	0	0
23.08	165	142.9	142.9	22.0998	0	0
23.09	148	142.817	142.817	5.18247	0	0
23.1	115	142.735	142.735	-27.7348	0	0
23.11	132	142.652	142.652	-10.6522	0	0
23.12	133	142.57	142.569	-9.5695	0	0
23.13	142	142.487	142.487	-0.486863	0	0
23.14	147	142.404	142.404	4.59575	0	0
23.15	156	142.322	142.322	13.6783	0	0
23.16	155	142.239	142.239	12.7609	0	0
23.17	131	142.157	142.156	-11.1566	0	0
23.18	143	142.074	142.074	0.925915	0	0
23.19	151	141.992	141.992	9.00838	0	0
23.2	146	141.909	141.909	4.09082	0	0
23.21	142	141.827	141.827	0.173218	0	0
23.22	144	141.744	141.744	2.25558	0	0
23.23	146	141.662	141.662	4.33791	0	0
23.24	152	141.58	141.58	10.4202	0	0
23.25	126	141.498	141.498	-15.4976	0	0
23.26	122	141.415	141.415	-19.4153	0	0
23.27	160	141.333	141.333	18.6668	0	0
23.28	151	141.251	141.251	9.74895	0	0
23.29	134	141.169	141.169	-7.16897	0	0
23.3	161	141.087	141.087	19.9131	0	0
23.31	146	141.005	141.005	4.99505	0	0
23.32	154	140.923	140.923	13.077	0	0
23.33	118	140.841	140.841	-22.8411	0	0
23.34	165	140.759	140.759	24.2407	0	0
23.35	146	140.678	140.678	5.32247	0	0
23.36	158	140.596	140.596	17.4042	0	0
23.37	149	140.514	140.514	8.48586	0	0
23.38	143	140.433	140.433	2.56747	0	0
23.39	137	140.351	140.351	-3.35099	0	0
23.4	151	140.269	140.269	10.7305	0	0
23.41	148	140.188	140.188	7.81193	0	0
23.42	154	140.107	140.107	13.8933	0	0
23.43	140	140.025	140.025	-0.0254098	0	0
23.44	153	139.944	139.944	13.0558	0	0
23.45	131	139.863	139.863	-8.86301	0	0
23.46	132	139.782	139.782	-7.78192	0	0
23.47	142	139.701	139.701	2.29911	0	0
23.48	160	139.62	139.62	20.3801	0	0
23.49	113	139.539	139.539	-26.5391	0	0
23.5	144	139.458	139.458	4.54174	0	0
23.51	137	139.377	139.377	-2.37753	0	0
23.52	141	139.297	139.297	1.70313	0	0
23.53	165	139.216	139.216	25.7837	0	0
23.54	130	139.136	139.136	-9.13581	0	0
23.55	155	139.055	139.055	15.9446	0	0
23.56	147	138.975	138.975	8.02493	0	0
23.57	160	138.895	138.895	21.1052	0	0
23.58	153	138.815	138.815	14.1853	0	0
23.59	141	138.735	138.734	2.26541	0	0
23.6	135	138.655	138.655	-3.65461	0	0
23.61	130	138.575	138.575	-8.57472	0	0
23.62	157	138.495	138.495	18.5051	0	0
23.63	148	138.415	138.415	9.58479	0	0
23.64	135	138.336	138.335	-3.33559	0	0
23.65	132	138.256	138.256	-6.25608	0	0
23.66	144	138.177	138.177	5.82335	0	0
23.67	154	138.097	138.097	15.9027	0	0
23.68	154	138.018	138.018	15.9819	0	0
23.69	133	137.939	137.939	-4.93898	0	0
23.7	116	137.86	137.86	-21.86	0	0
23.71	137	137.781	137.781	-0.781045	0	0
23.72	124	137.702	137.702	-13.7022	0	0
23.73	153	137.624	137.624	15.3765	0	0
23.74	131	137.545	137.545	-6.54493	0	0
23.75	142	137.466	137.466	4.53355	0	0
23.76	132	137.388	137.388	-5.38807	0	0
23.77	151	137.31	137.31	13.6902	0	0
23.78	126	137.232	137.232	-11.2317	0	0
23.79	121	137.154	137.154	-16.1536	0	0
23.8	131	137.076	137.076	-6.07571	0	0
23.81	154	136.998	136.998	17.0021	0	0
23.82	142	136.92	136.92	5.07978	0	0
23.83	116	136.843	136.843	-20.8427	0	0
23.84	117	136.765	136.765	-19.7652	0	0
23.85	129	136.688	136.688	-7.68791	0	0
23.86	140	136.611	136.611	3.38928	0	0
23.87	142	136.534	136.534	5.46634	0	0
23.88	138	136.457	136.457	1.54328	0	0
23.89	110	136.38	136.38	-26.3799	0	0
23.9	128	136.303	136.303	-8.30324	0	0
23.91	140	136.227	136.227	3.77331	0	0
23.92	150	136.15	136.15	13.8497	0	0
23.93	120	136.074	136.074	-16.074	0	0
23.94	143	135.998	135.998	7.00213	0	0
23.95	125	135.922	135.922	-10.9219	0	0
23.96	135	135.846	135.846	-0.846	0	0
23.97	131	135.77	135.77	-4.77028	0	0
23.98	126	135.695	135.695	-9.69469	0	0
23.99	122	135.619	135.619	-13.6192	0	0
24	128	135.544	135.544	-7.54396	0	0
24.01	120	135.469	135.469	-15.4688	0	0
24.02	147	135.394	135.394	11.6062	0	0
24.03	130	135.319	135.319	-5.31896	0	0
24.04	122	135.244	135.244	-13.2442	0	0
24.05	140	135.17	135.17	4.8303	0	0
24.06	133	135.095	135.095	-2.0953	0	0
24.07	141	135.021	135.021	5.97894	0	0
24.08	148	134.947	134.947	13.053	0	0
24.09	138	134.873	134.873	3.12696	0	0
24.1	142	134.799	134.799	7.20073	0	0
24.11	131	134.726	134.726	-3.72565	0	0
24.12	132	134.652	134.652	-2.6522	0	0
24.13	132	134.579	134.579	-2.57891	0	0
24.14	135	134.506	134.506	0.494214	0	0
24.15	136	134.433	134.433	1.56717	0	0
24.16	129	134.36	134.36	-5.36003	0	0
24.17	136	134.287	134.287	1.71259	0	0
24.18	114	134.215	134.215	-20.215	0	0
24.19	137	134.143	134.143	2.85733	0	0
24.2	124	134.071	134.071	-10.0706	0	0
24.21	143	133.999	133.999	9.00138	0	0
24.22	134	133.927	133.927	0.0731456	0	0
24.23	143	133.855	133.855	9.14473	0	0
24.24	154	133.784	133.784	20.2161	0	0
24.25	157	133.713	133.713	23.2874	0	0
24.26	138	133.642	133.642	4.35842	0	0
24.27	132	133.571	133.571	-1.57072	0	0
24.28	145	133.5	133.5	11.5	0	0
24.29	106	133.429	133.429	-27.4295	0	0
24.3	154	133.359	133.359	20.6408	0	0
24.31	162	133.289	133.289	28.7109	0	0
24.32	127	133.219	133.219	-6.21917	0	0
24.33	150	133.149	133.149	16.8506	0	0
24.34	129	133.08	133.08	-4.07987	0	0
24.35	116	133.011	133.011	-17.0105	0	0
24.36	156	132.941	132.941	23.0587	0	0
24.37	142	132.872	132.872	9.12762	0	0
24.38	133	132.804	132.804	0.196387	0	0
24.39	117	132.735	132.735	-15.735	0	0
24.4	139	132.667	132.667	6.33333	0	0
24.41	132	132.599	132.599	-0.598503	0	0
24.42	123	132.53	132.53	-9.53054	0	0
24.43	138	132.463	132.463	5.53722	0	0
24.44	126	132.395	132.395	-6.39522	0	0
24.45	127	132.328	132.328	-5.32787	0	0
24.46	118	132.261	132.261	-14.2607	0	0
24.47	150	132.194	132.194	17.8062	0	0
24.48	148	132.127	132.127	15.8729	0	0
24.49	142	132.06	132.06	9.93946	0	0
24.5	137	131.994	131.994	5.00577	0	0
24.51	135	131.928	131.928	3.07189	0	0
24.52	108	131.862	131.862	-23.8622	0	0
24.53	120	131.797	131.797	-11.7965	0	0
24.54	125	131.731	131.731	-6.731	0	0
24.55	140	131.666	131.666	8.3343	0	0
24.56	121	131.601	131.601	-10.6006	0	0
24.57	134	131.536	131.536	2.4643	0	0
24.58	135	131.471	131.471	3.52899	0	0
24.59	125	131.406	131.406	-6.40651	0	0
24.6	141	131.342	131.342	9.65778	0	0
24.61	129	131.278	131.278	-2.27813	0	0
24.62	133	131.214	131.214	1.78576	0	0
24.63	140	131.15	131.15	8.84946	0	0
24.64	126	131.087	131.087	-5.08705	0	0
24.65	156	131.024	131.024	24.9763	0	0
24.66	132	130.961	130.961	1.03935	0	0
24.67	142	130.898	130.898	11.1022	0	0
24.68	117	130.835	130.835	-13.835	0	0
24.69	130	130.773	130.773	-0.772533	0	0
24.7	121	130.71	130.71	-9.71022	0	0
24.71	129	130.648	130.648	-1.6481	0	0
24.72	126	130.586	130.586	-4.58618	0	0
24.73	125	130.524	130.524	-5.52445	0	0
24.74	137	130.463	130.463	6.53708	0	0
24.75	140	130.402	130.401	9.59842	0	0
24.76	120	130.34	130.34	-10.3404	0	0
24.77	117	130.28	130.279	-13.2795	0	0
24.78	134	130.219	130.219	3.78129	0	0
24.79	143	130.158	130.158	12.8419	0	0
24.8	157	130.098	130.098	26.9022	0	0
24.81	137	130.038	130.037	6.96243	0	0
24.82	115	129.978	129.977	-14.9776	0	0
24.83	132	129.918	129.918	2.08223	0	0
24.84	127	129.858	129.858	-2.85815	0	0
24.85	124	129.799	129.799	-5.79872	0	0
24.86	121	129.739	129.739	-8.73948	0	0
24.87	137	129.68	129.68	7.31957	0	0
24.88	123	129.622	129.621	-6.62156	0	0
24.89	120	129.563	129.563	-9.56288	0	0
24.9	124	129.504	129.504	-5.50439	0	0
24.91	139	129.446	129.446	9.55391	0	0
24.92	132	129.388	129.388	2.61203	0	0
24.93	120	129.33	129.33	-9.33004	0	0
24.94	118	129.272	129.272	-11.2723	0	0
24.95	134	129.215	129.215	4.78528	0	0
24.96	124	129.157	129.157	-5.15734	0	0
24.97	136	129.1	129.1	6.89985	0	0
24.98	116	129.043	129.043	-13.0431	0	0
[truncated: 6,502 more rows]
