# Supplementary material for: Data on microhardness and structural analysis of friction stir spot welded lap joints of AA5083-H116
Source: Data Brief. 2020 Nov 30;33:106585. doi: 10.1016/j.dib.2020.106585 (PMC8129645; doi:10.1016/j.dib.2020.106585)
Supplement: Supplementary file 4 [file mmc4.xlsx]

## Sheet: Sheet1
#twotheta	yobs	ycal	bkg	diff	ycalphase_1	ycalphase_2	h_1	k_1	l_1	peakpos_1	peakpos_ideal_1	d_1	h_2	k_2	l_2	peakpos_2	peakpos_ideal_2	d_2
5	532	476.921	476.896	55.0791	0	0	1	1	1	38.1587	38.1587	2.35649	0	0	1	17.1472	17.1472	5.16691
5.01	531	478.413	478.388	52.5867	0	0	2	0	0	44.351	44.351	2.04078	1	0	0	33.2869	33.2869	2.68939
5.02	558	479.893	479.868	78.1068	0	0	2	2	0	64.5235	64.5235	1.44305	0	0	2	34.6941	34.6941	2.58346
5.03	535	481.361	481.336	53.6393	0	0	3	1	1	77.4998	77.4998	1.23063	1	0	1	37.6756	37.6756	2.38558
5.04	558	482.816	482.791	75.1842	0	0	2	2	2	81.6505	81.6505	1.17824	1	1	0	47.7888	47.7888	1.90168
5.05	526	484.259	484.233	41.7415	0	0	1	0	2	48.8422	48.8422	1.8631
5.06	506	485.689	485.664	20.3111	0	0	1	1	1	51.1403	51.1403	1.78465
5.07	567	487.107	487.082	79.893	0	0	0	0	3	53.1333	53.1333	1.7223
5.08	576	488.513	488.487	87.4872	0	0	1	1	2	60.3917	60.3917	1.5315
5.09	529	489.906	489.881	39.0937	0	0	1	0	3	64.1582	64.1582	1.45038
5.1	539	491.288	491.262	47.7124	0	0	2	0	0	69.8957	69.8957	1.34469
5.11	543	492.657	492.631	50.3432	0	0	2	0	1	72.5855	72.5855	1.30134
5.12	565	494.014	493.988	70.9863	0	0	0	0	4	73.2133	73.2133	1.29173
5.13	550	495.359	495.333	54.6414	0	0	1	1	3	74.2274	74.2274	1.27657
5.14	581	496.691	496.665	84.3086	0	0	2	1	0	79.6498	79.6498	1.20273
5.15	523	498.012	497.986	24.9879	0	0	2	0	2	80.4485	80.4485	1.19279
5.16	490	499.321	499.295	-9.32077	0	0	2	1	1	82.229	82.229	1.17141
5.17	531	500.618	500.591	30.3825	0	0	1	0	4	82.8341	82.8341	1.16438
5.18	503	501.902	501.876	1.09783	0	0	2	1	2	89.8931	89.8931	1.09036
5.19	568	503.175	503.148	64.825	0	0
5.2	518	504.436	504.409	13.5641	0	0
5.21	499	505.685	505.658	-6.68487	0	0
5.22	542	506.922	506.895	35.078	0	0
5.23	561	508.147	508.12	52.8526	0	0
5.24	536	509.361	509.334	26.639	0	0
5.25	523	510.563	510.535	12.4371	0	0
5.26	550	511.753	511.725	38.247	0	0
5.27	576	512.932	512.904	63.0685	0	0
5.28	583	514.098	514.07	68.9017	0	0
5.29	539	515.254	515.225	23.7465	0	0
5.3	503	516.397	516.369	-13.3971	0	0
5.31	546	517.529	517.5	28.4709	0	0
5.32	530	518.65	518.621	11.3503	0	0
5.33	503	519.759	519.73	-16.7587	0	0
5.34	546	520.856	520.827	25.1437	0	0
5.35	549	521.942	521.913	27.0575	0	0
5.36	528	523.017	522.987	4.98279	0	0
5.37	565	524.081	524.05	40.9194	0	0
5.38	547	525.133	525.102	21.8673	0	0
5.39	534	526.173	526.143	7.82654	0	0
5.4	548	527.203	527.172	20.797	0	0
5.41	498	528.221	528.19	-30.2212	0	0
5.42	530	529.228	529.196	0.771684	0	0
5.43	509	530.224	530.192	-21.2242	0	0
5.44	628	531.209	531.176	96.791	0	0
5.45	539	532.183	532.149	6.81735	0	0
5.46	527	533.145	533.112	-6.14524	0	0
5.47	533	534.097	534.063	-1.09679	0	0
5.48	526	535.037	535.003	-9.03733	0	0
5.49	529	535.967	535.932	-6.9669	0	0
5.5	504	536.885	536.85	-32.8855	0	0
5.51	545	537.793	537.757	7.20676	0	0
5.52	533	538.69	538.653	-5.69008	0	0
5.53	541	539.576	539.538	1.42392	0	0
5.54	539	540.451	540.413	-1.45127	0	0
5.55	483	541.316	541.277	-58.3157	0	0
5.56	513	542.169	542.13	-29.1694	0	0
5.57	556	543.012	542.972	12.9877	0	0
5.58	541	543.845	543.803	-2.84458	0	0
5.59	489	544.666	544.624	-55.6662	0	0
5.6	492	545.477	545.434	-53.4772	0	0
5.61	569	546.278	546.233	22.7223	0	0
5.62	511	547.068	547.022	-36.0676	0	0
5.63	530	547.847	547.8	-17.847	0	0
5.64	546	548.616	548.568	-2.61591	0	0
5.65	545	549.374	549.325	-4.37439	0	0
5.66	527	550.122	550.072	-23.1225	0	0
5.67	530	550.86	550.808	-20.8602	0	0
5.68	563	551.587	551.534	11.4125	0	0
5.69	513	552.305	552.25	-39.3046	0	0
5.7	560	553.011	552.955	6.9886	0	0
5.71	556	553.708	553.65	2.29204	0	0
5.72	551	554.394	554.335	-3.39433	0	0
5.73	543	555.071	555.009	-12.0705	0	0
5.74	526	555.737	555.673	-29.7366	0	0
5.75	529	556.393	556.327	-27.3926	0	0
5.76	554	557.038	556.971	-3.03854	0	0
5.77	500	557.674	557.605	-57.6745	0	0
5.78	537	558.3	558.228	-21.3004	0	0
5.79	529	558.916	558.841	-29.9164	0	0
5.8	531	559.523	559.445	-28.5225	0	0
5.81	506	560.119	560.038	-54.1187	0	0
5.82	522	560.705	560.622	-38.7051	0	0
5.83	529	561.282	561.195	-32.2816	0	0
5.84	549	561.848	561.759	-12.8485	0	0
5.85	540	562.406	562.313	-22.4056	0	0
5.86	540	562.953	562.857	-22.953	0	0
5.87	528	563.491	563.391	-35.4908	0	0
5.88	556	564.019	563.915	-8.01897	0	0
5.89	544	564.538	564.43	-20.5376	0	0
5.9	545	565.047	564.934	-20.0467	0	0
5.91	554	565.546	565.43	-11.5463	0	0
5.92	528	566.036	565.915	-38.0364	0	0
5.93	551	566.517	566.391	-15.5172	0	0
5.94	551	566.989	566.857	-15.9886	0	0
5.95	558	567.451	567.314	-9.45067	0	0
5.96	538	567.904	567.761	-29.9035	0	0
5.97	504	568.347	568.199	-64.347	0	0
5.98	525	568.781	568.627	-43.7814	0	0
5.99	521	569.207	569.046	-48.2066	0	0
6	554	569.623	569.455	-15.6227	0	0
6.01	559	570.03	569.855	-11.0297	0	0
6.02	553	570.428	570.245	-17.4277	0	0
6.03	569	570.817	570.627	-1.81675	0	0
6.04	578	571.197	570.999	6.80314	0	0
6.05	582	571.568	571.362	10.4319	0	0
6.06	553	571.931	571.715	-18.9305	0	0
6.07	564	572.284	572.059	-8.28403	0	0
6.08	564	572.629	572.395	-8.62887	0	0
6.09	568	572.965	572.721	-4.96501	0	0
6.1	531	573.293	573.038	-42.2925	0	0
6.11	512	573.611	573.346	-61.6114	0	0
6.12	521	573.922	573.644	-52.9217	0	0
6.13	552	574.224	573.934	-22.2235	0	0
6.14	528	574.517	574.215	-46.5169	0	0
6.15	527	574.802	574.487	-47.8019	0	0
6.16	520	575.078	574.75	-55.0785	0	0
6.17	546	575.347	575.004	-29.3469	0	0
6.18	539	575.607	575.249	-36.607	0	0
6.19	509	575.859	575.486	-66.8589	0	0
6.2	545	576.103	575.714	-31.1026	0	0
6.21	563	576.338	575.933	-13.3383	0	0
6.22	530	576.566	576.143	-46.5659	0	0
6.23	515	576.786	576.344	-61.7856	0	0
6.24	554	576.997	576.537	-22.9974	0	0
6.25	578	577.201	576.721	0.798693	0	0
6.26	567	577.397	576.897	-10.3974	0	0
6.27	574	577.586	577.064	-3.5858	0	0
6.28	576	577.766	577.222	-1.7665	0	0
6.29	571	577.94	577.373	-6.93958	0	0
6.3	571	578.105	577.514	-7.10511	0	0
6.31	594	578.263	577.647	15.7369	0	0
6.32	535	578.414	577.772	-43.4137	0	0
6.33	545	578.557	577.888	-33.557	0	0
6.34	553	578.693	577.996	-25.6929	0	0
6.35	546	578.822	578.096	-32.8216	0	0
6.36	570	578.943	578.187	-8.94312	0	0
6.37	541	579.058	578.27	-38.0575	0	0
6.38	526	579.165	578.345	-53.1649	0	0
6.39	516	579.265	578.412	-63.2653	0	0
6.4	539	579.359	578.471	-40.3589	0	0
6.41	550	579.446	578.521	-29.4456	0	0
6.42	547	579.525	578.563	-32.5255	0	0
6.43	572	579.599	578.597	-7.59873	0	0
6.44	538	579.665	578.624	-41.6654	0	0
6.45	557	579.726	578.642	-22.7255	0	0
6.46	527	579.779	578.652	-52.7791	0	0
6.47	515	579.826	578.654	-64.8263	0	0
6.48	573	579.867	578.649	-6.86728	0	0
6.49	564	579.902	578.635	-15.902	0	0
6.5	563	579.931	578.614	-16.9305	0	0
6.51	561	579.953	578.585	-18.953	0	0
6.52	562	579.97	578.548	-17.9694	0	0
6.53	570	579.98	578.503	-9.98001	0	0
6.54	568	579.985	578.451	-11.9847	0	0
6.55	557	579.984	578.39	-22.9837	0	0
6.56	546	579.977	578.323	-33.977	0	0
6.57	575	579.965	578.247	-4.96467	0	0
6.58	546	579.947	578.164	-33.9469	0	0
6.59	510	579.924	578.074	-69.9236	0	0
6.6	578	579.895	577.975	-1.89509	0	0
6.61	571	579.861	577.87	-8.86129	0	0
6.62	563	579.822	577.757	-16.8223	0	0
6.63	589	579.778	577.636	9.22169	0	0
6.64	525	579.729	577.508	-54.7293	0	0
6.65	535	579.675	577.373	-44.6754	0	0
6.66	536	579.617	577.23	-43.6167	0	0
6.67	523	579.553	577.08	-56.5533	0	0
6.68	565	579.485	576.923	-14.4853	0	0
6.69	552	579.413	576.758	-27.4127	0	0
6.7	575	579.336	576.587	-4.33569	0	0
6.71	543	579.254	576.408	-36.2543	0	0
6.72	572	579.169	576.221	-7.16875	0	0
6.73	566	579.079	576.028	-13.079	0	0
6.74	558	578.985	575.828	-20.9852	0	0
6.75	547	578.887	575.62	-31.8874	0	0
6.76	544	578.786	575.406	-34.7857	0	0
6.77	552	578.68	575.184	-26.6803	0	0
6.78	576	578.571	574.956	-2.57118	0	0
6.79	592	578.458	574.721	13.5415	0	0
6.8	517	578.342	574.478	-61.3423	0	0
6.81	563	578.223	574.229	-15.2226	0	0
6.82	576	578.1	573.973	-2.09974	0	0
6.83	591	577.974	573.71	13.0264	0	0
6.84	612	577.844	573.44	34.1556	0	0
6.85	542	577.712	573.164	-35.7121	0	0
6.86	542	577.577	572.881	-35.5769	0	0
6.87	532	577.439	572.591	-45.4389	0	0
6.88	554	577.298	572.295	-23.2982	0	0
6.89	586	577.155	571.991	8.84519	0	0
6.9	525	577.009	571.682	-52.0089	0	0
6.91	601	576.861	571.365	24.1395	0	0
6.92	576	576.71	571.043	-0.709737	0	0
6.93	568	576.557	570.713	-8.55671	0	0
6.94	548	576.402	570.378	-28.4015	0	0
6.95	588	576.244	570.035	11.7558	0	0
6.96	584	576.085	569.687	7.9151	0	0
6.97	555	575.924	569.332	-20.9237	0	0
6.98	549	575.761	568.97	-26.7606	0	0
6.99	581	575.596	568.602	5.40414	0	0
7	569	575.429	568.229	-6.42941	0	0
7.01	579	575.261	567.848	3.7386	0	0
7.02	606	575.092	567.462	30.9081	0	0
7.03	558	574.921	567.069	-16.921	0	0
7.04	616	574.749	566.67	41.2513	0	0
7.05	563	574.575	566.265	-11.5752	0	0
7.06	554	574.4	565.854	-20.4005	0	0
7.07	552	574.225	565.437	-22.2248	0	0
7.08	587	574.048	565.014	12.9521	0	0
7.09	570	573.87	564.585	-3.87016	0	0
7.1	588	573.692	564.149	14.3085	0	0
7.11	578	573.512	563.708	4.48801	0	0
7.12	592	573.332	563.261	18.6683	0	0
7.13	559	573.151	562.808	-14.1508	0	0
7.14	557	572.969	562.35	-15.9692	0	0
7.15	624	572.787	561.885	51.213	0	0
7.16	529	572.604	561.415	-43.6043	0	0
7.17	549	572.421	560.939	-23.421	0	0
7.18	631	572.237	560.457	58.7626	0	0
7.19	572	572.053	559.969	-0.0533938	0	0
7.2	552	571.869	559.476	-19.869	0	0
7.21	573	571.684	558.977	1.31563	0	0
7.22	548	571.499	558.473	-23.4994	0	0
7.23	578	571.314	557.963	6.68571	0	0
7.24	553	571.129	557.447	-18.1289	0	0
7.25	531	570.943	556.926	-39.9434	0	0
7.26	583	570.758	556.4	12.2423	0	0
7.27	581	570.572	555.868	10.4281	0	0
7.28	504	570.386	555.33	-66.386	0	0
7.29	633	570.2	554.787	62.8	0	0
7.3	583	570.014	554.239	12.9861	0	0
7.31	607	569.828	553.686	37.1723	0	0
7.32	599	569.641	553.127	29.3586	0	0
7.33	573	569.455	552.563	3.54494	0	0
7.34	573	569.269	551.994	3.73138	0	0
7.35	577	569.082	551.419	7.91793	0	0
7.36	585	568.895	550.84	16.1046	0	0
7.37	590	568.709	550.255	21.2914	0	0
7.38	587	568.522	549.665	18.4783	0	0
7.39	576	568.335	549.071	7.66542	0	0
7.4	579	568.147	548.471	10.8528	0	0
7.41	591	567.96	547.866	23.0403	0	0
7.42	591	567.772	547.256	23.2282	0	0
7.43	589	567.584	546.641	21.4164	0	0
7.44	580	567.395	546.021	12.6049	0	0
7.45	574	567.206	545.396	6.79394	0	0
7.46	563	567.017	544.767	-4.01657	0	0
7.47	596	566.827	544.133	29.1735	0	0
7.48	609	566.636	543.494	42.3641	0	0
7.49	587	566.444	542.85	20.5555	0	0
7.5	626	566.252	542.201	59.7475	0	0
7.51	578	566.059	541.548	11.9405	0	0
7.52	571	565.866	540.89	5.13437	0	0
7.53	593	565.671	540.227	27.3292	0	0
7.54	603	565.475	539.56	37.5252	0	0
7.55	577	565.278	538.888	11.7224	0	0
7.56	572	565.079	538.212	6.92095	0	0
7.57	583	564.879	537.531	18.1209	0	0
7.58	562	564.678	536.846	-2.67768	0	0
7.59	608	564.475	536.156	43.5254	0	0
7.6	594	564.27	535.462	29.7303	0	0
7.61	565	564.063	534.763	0.937007	0	0
7.62	596	563.854	534.06	32.1458	0	0
7.63	580	563.643	533.353	16.3567	0	0
7.64	594	563.43	532.642	30.5698	0	0
7.65	573	563.215	531.926	9.78545	0	0
7.66	580	562.996	531.206	17.0036	0	0
7.67	602	562.775	530.482	39.2245	0	0
7.68	565	562.552	529.753	2.44828	0	0
7.69	591	562.325	529.021	28.6751	0	0
7.7	570	562.095	528.284	7.90504	0	0
7.71	603	561.862	527.544	41.1384	0	0
7.72	622	561.625	526.799	60.3752	0	0
7.73	578	561.384	526.05	16.6157	0	0
7.74	599	561.14	525.298	37.8601	0	0
7.75	572	560.891	524.541	11.1085	0	0
7.76	594	560.639	523.78	33.3611	0	0
7.77	571	560.382	523.016	10.6181	0	0
7.78	606	560.12	522.248	45.8797	0	0
7.79	625	559.854	521.476	65.146	0	0
7.8	614	559.583	520.7	54.4173	0	0
7.81	616	559.306	519.92	56.6937	0	0
7.82	592	559.024	519.137	32.9755	0	0
7.83	576	558.737	518.35	17.2628	0	0
7.84	595	558.444	517.559	36.5558	0	0
7.85	618	558.145	516.764	59.8548	0	0
7.86	558	557.84	515.966	0.159819	0	0
7.87	577	557.529	515.165	19.4712	0	0
7.88	581	557.211	514.36	23.7891	0	0
7.89	570	556.886	513.551	13.1138	0	0
7.9	584	556.555	512.739	27.4454	0	0
7.91	592	556.216	511.923	35.7841	0	0
7.92	555	555.87	511.104	-0.869804	0	0
7.93	544	555.516	510.282	-11.5162	0	0
7.94	580	555.155	509.457	24.8452	0	0
7.95	560	554.785	508.627	5.21452	0	0
7.96	587	554.408	507.795	32.592	0	0
7.97	553	554.022	506.96	-1.02214	0	0
7.98	532	553.628	506.121	-21.6277	0	0
7.99	533	553.225	505.279	-20.2245	0	0
8	553	552.812	504.434	0.187609	0	0
8.01	601	552.391	503.585	48.6089	0	0
8.02	587	551.96	502.734	35.0396	0	0
8.03	576	551.52	501.88	24.4798	0	0
8.04	532	551.07	501.022	-19.0702	0	0
8.05	551	550.61	500.161	0.389742	0	0
8.06	561	550.14	499.298	10.8598	0	0
8.07	589	549.66	498.432	39.3402	0	0
8.08	549	549.169	497.562	-0.168975	0	0
8.09	537	548.667	496.69	-11.6674	0	0
8.1	537	548.155	495.815	-11.155	0	0
8.11	564	547.632	494.937	16.3684	0	0
8.12	566	547.097	494.056	18.903	0	0
8.13	564	546.551	493.173	17.449	0	0
8.14	568	545.994	492.286	22.0065	0	0
8.15	542	545.424	491.398	-3.42435	0	0
8.16	546	544.843	490.506	1.15666	0	0
8.17	534	544.25	489.612	-10.2503	0	0
8.18	549	543.645	488.715	5.35477	0	0
8.19	562	543.028	487.816	18.9721	0	0
8.2	544	542.398	486.914	1.60194	0	0
8.21	560	541.756	486.009	18.2442	0	0
8.22	546	541.101	485.102	4.8992	0	0
8.23	546	540.433	484.193	5.56692	0	0
8.24	565	539.753	483.281	25.2475	0	0
8.25	525	539.059	482.367	-14.0589	0	0
8.26	525	538.352	481.45	-13.3522	0	0
8.27	475	537.632	480.532	-62.6324	0	0
8.28	508	536.899	479.61	-28.8992	0	0
8.29	551	536.153	478.687	14.8472	0	0
8.3	531	535.393	477.761	-4.39288	0	0
8.31	535	534.62	476.834	0.380511	0	0
8.32	541	533.832	475.904	7.16746	0	0
8.33	555	533.032	474.971	21.968	0	0
8.34	535	532.218	474.037	2.78222	0	0
8.35	511	531.39	473.101	-20.3899	0	0
8.36	497	530.548	472.163	-33.5482	0	0
8.37	500	529.693	471.222	-29.6928	0	0
8.38	545	528.824	470.28	16.1764	0	0
8.39	526	527.941	469.336	-1.9406	0	0
8.4	536	527.044	468.389	8.9562	0	0
8.41	525	526.133	467.441	-1.1332	0	0
8.42	535	525.209	466.491	9.79119	0	0
8.43	484	524.271	465.539	-40.2707	0	0
8.44	527	523.321	464.586	3.67955	0	0
8.45	529	522.36	463.631	6.64043	0	0
8.46	525	521.389	462.673	3.61126	0	0
8.47	503	520.409	461.715	-17.4088	0	0
8.48	558	519.42	460.754	38.5802	0	0
8.49	519	518.422	459.792	0.578279	0	0
8.5	528	517.415	458.829	10.5853	0	0
8.51	530	516.399	457.863	13.6013	0	0
8.52	536	515.374	456.897	20.6261	0	0
8.53	527	514.34	455.928	12.6598	0	0
8.54	495	513.298	454.958	-18.2977	0	0
8.55	509	512.246	453.987	-3.2465	0	0
8.56	510	511.187	453.014	-1.18666	0	0
8.57	531	510.118	452.041	20.8818	0	0
8.58	543	509.041	451.065	33.9588	0	0
8.59	538	507.956	450.088	30.0442	0	0
8.6	481	506.862	449.11	-25.862	0	0
8.61	546	505.76	448.131	40.2401	0	0
8.62	520	504.649	447.151	15.3505	0	0
8.63	528	503.531	446.169	24.469	0	0
8.64	534	502.404	445.186	31.5955	0	0
8.65	510	501.27	444.202	8.73011	0	0
8.66	493	500.127	443.217	-7.12743	0	0
8.67	534	498.977	442.231	35.0228	0	0
8.68	501	497.819	441.243	3.18083	0	0
8.69	538	496.654	440.255	41.3464	0	0
8.7	481	495.48	439.266	-14.4804	0	0
8.71	534	494.3	438.276	39.7001	0	0
8.72	511	493.112	437.285	17.888	0	0
8.73	489	491.917	436.293	-2.91686	0	0
8.74	495	490.715	435.3	4.28536	0	0
8.75	503	489.505	434.306	13.4946	0	0
8.76	533	488.289	433.312	44.7107	0	0
8.77	564	487.066	432.317	76.9337	0	0
8.78	535	485.837	431.321	49.1632	0	0
8.79	507	484.601	430.324	22.3994	0	0
8.8	498	483.358	429.327	14.642	0	0
8.81	507	482.109	428.329	24.8909	0	0
8.82	478	480.854	427.33	-2.854	0	0
8.83	512	479.593	426.331	32.4072	0	0
8.84	501	478.326	425.331	22.6743	0	0
8.85	478	477.053	424.331	0.947291	0	0
8.86	462	475.774	423.33	-13.774	0	0
8.87	501	474.49	422.329	26.5102	0	0
8.88	436	473.2	421.328	-37.2001	0	0
8.89	495	471.905	420.326	23.0949	0	0
8.9	455	470.605	419.324	-15.605	0	0
8.91	438	469.3	418.321	-31.2998	0	0
8.92	491	467.99	417.318	23.0103	0	0
8.93	461	466.675	416.315	-5.67481	0	0
8.94	474	465.355	415.311	8.6447	0	0
8.95	479	464.031	414.308	14.9687	0	0
8.96	473	462.703	413.304	10.2971	0	0
8.97	487	461.37	412.3	25.6296	0	0
8.98	476	460.034	411.296	15.9663	0	0
8.99	462	458.693	410.292	3.30683	0	0
9	481	457.349	409.288	23.6512	0	0
9.01	459	456.001	408.284	2.99918	0	0
9.02	427	454.649	407.279	-27.6493	0	0
9.03	488	453.295	406.275	34.7055	0	0
9.04	481	451.936	405.271	29.0636	0	0
9.05	483	450.575	404.267	32.4247	0	0
9.06	488	449.211	403.264	38.7888	0	0
9.07	457	447.844	402.26	9.15559	0	0
9.08	465	446.475	401.257	18.525	0	0
9.09	490	445.103	400.254	44.897	0	0
9.1	449	443.729	399.251	5.27124	0	0
9.11	441	442.352	398.248	-1.35231	0	0
9.12	457	440.974	397.246	16.0262	0	0
9.13	458	439.593	396.244	18.4066	0	0
9.14	464	438.211	395.243	25.7887	0	0
9.15	496	436.827	394.241	59.1725	0	0
9.16	459	435.442	393.241	23.5577	0	0
9.17	449	434.056	392.241	14.9442	0	0
9.18	493	432.668	391.241	60.3319	0	0
9.19	451	431.279	390.242	19.7206	0	0
9.2	438	429.89	389.244	8.11016	0	0
9.21	492	428.5	388.246	63.5005	0	0
9.22	466	427.109	387.248	38.8914	0	0
9.23	440	425.717	386.252	14.2828	0	0
9.24	467	424.326	385.256	42.6744	0	0
9.25	483	422.934	384.261	60.0663	0	0
9.26	447	421.542	383.267	25.4581	0	0
9.27	476	420.15	382.273	55.8499	0	0
9.28	448	418.759	381.28	29.2414	0	0
9.29	463	417.368	380.289	45.6325	0	0
9.3	452	415.977	379.298	36.0231	0	0
9.31	426	414.587	378.308	11.413	0	0
9.32	446	413.198	377.318	32.8021	0	0
9.33	442	411.81	376.33	30.1903	0	0
9.34	458	410.423	375.343	47.5774	0	0
9.35	452	409.037	374.357	42.9634	0	0
9.36	451	407.652	373.372	43.348	0	0
9.37	445	406.269	372.388	38.7312	0	0
9.38	429	404.887	371.406	24.1128	0	0
9.39	418	403.507	370.424	14.4926	0	0
9.4	435	402.129	369.444	32.8707	0	0
9.41	397	400.753	368.465	-3.75323	0	0
9.42	423	399.379	367.487	23.6208	0	0
9.43	385	398.007	366.51	-13.0074	0	0
9.44	377	396.638	365.535	-19.6379	0	0
9.45	430	395.271	364.561	34.7291	0	0
9.46	393	393.906	363.589	-0.90635	0	0
9.47	406	392.545	362.618	13.4555	0	0
9.48	429	391.185	361.648	37.8145	0	0
9.49	402	389.829	360.68	12.1707	0	0
9.5	393	388.476	359.714	4.52387	0	0
9.51	399	387.126	358.749	11.8739	0	0
9.52	438	385.779	357.785	52.2208	0	0
9.53	431	384.436	356.823	46.5643	0	0
9.54	389	383.096	355.863	5.90434	0	0
9.55	406	381.759	354.905	24.2409	0	0
9.56	420	380.426	353.948	39.5738	0	0
9.57	426	379.097	352.993	46.903	0	0
9.58	388	377.772	352.039	10.2284	0	0
9.59	444	376.45	351.088	67.5498	0	0
9.6	403	375.133	350.138	27.8672	0	0
9.61	421	373.819	349.19	47.1806	0	0
9.62	359	372.51	348.244	-13.5103	0	0
9.63	414	371.205	347.3	42.7945	0	0
9.64	431	369.905	346.358	61.095	0	0
9.65	389	368.609	345.418	20.391	0	0
9.66	392	367.317	344.48	24.6825	0	0
9.67	374	366.031	343.544	7.96935	0	0
9.68	374	364.748	342.61	9.2515	0	0
9.69	372	363.471	341.678	8.52888	0	0
9.7	370	362.199	340.749	7.8014	0	0
9.71	390	360.931	339.821	29.069	0	0
9.72	361	359.668	338.896	1.33159	0	0
9.73	363	358.411	337.973	4.58911	0	0
9.74	335	357.159	337.052	-22.1585	0	0
9.75	404	355.911	336.133	48.0887	0	0
9.76	364	354.67	335.217	9.33055	0	0
9.77	344	353.433	334.303	-9.4329	0	0
9.78	339	352.202	333.392	-13.2018	0	0
9.79	328	350.976	332.483	-22.9761	0	0
9.8	341	349.756	331.576	-8.7559	0	0
9.81	345	348.541	330.672	-3.54131	0	0
9.82	369	347.332	329.771	21.6676	0	0
9.83	324	346.129	328.872	-22.1291	0	0
9.84	357	344.932	327.975	12.0684	0	0
9.85	376	343.74	327.081	32.2601	0	0
9.86	353	342.554	326.19	10.446	0	0
9.87	365	341.374	325.302	23.626	0	0
9.88	362	340.2	324.416	21.8001	0	0
9.89	347	339.032	323.533	7.96826	0	0
9.9	351	337.87	322.652	13.1305	0	0
9.91	354	336.713	321.774	17.2868	0	0
9.92	368	335.563	320.899	32.4372	0	0
9.93	304	334.418	320.026	-30.4183	0	0
9.94	325	333.28	319.156	-8.27981	0	0
9.95	281	332.147	318.289	-51.1472	0	0
9.96	326	331.021	317.424	-5.02061	0	0
9.97	314	329.9	316.562	-15.8999	0	0
9.98	306	328.785	315.703	-22.7852	0	0
9.99	335	327.676	314.846	7.32364	0	0
10	327	326.574	313.992	0.426532	0	0
10.01	337	325.476	313.14	11.5235	0	0
10.02	351	324.385	312.291	26.6146	0	0
10.03	301	323.3	311.445	-22.3003	0	0
10.04	321	322.221	310.601	-1.22105	0	0
10.05	326	321.148	309.76	4.85232	0	0
10.06	313	320.08	308.921	-7.08018	0	0
10.07	327	319.019	308.086	7.98146	0	0
10.08	330	317.963	307.252	12.0373	0	0
10.09	320	316.913	306.421	3.08721	0	0
10.1	309	315.869	305.593	-6.86864	0	0
10.11	328	314.83	304.767	13.1697	0	0
10.12	324	313.798	303.944	10.2023	0	0
10.13	310	312.771	303.124	-2.77088	0	0
10.14	309	311.75	302.306	-2.74979	0	0
10.15	359	310.734	301.49	48.2656	0	0
10.16	318	309.725	300.677	8.27524	0	0
10.17	300	308.721	299.867	-8.72076	0	0
10.18	327	307.722	299.059	19.2776	0	0
10.19	286	306.73	298.254	-20.7297	0	0
10.2	326	305.743	297.451	20.2574	0	0
10.21	317	304.761	296.651	12.239	0	0
10.22	316	303.785	295.853	12.215	0	0
10.23	317	302.815	295.058	14.1855	0	0
10.24	310	301.85	294.265	8.15044	0	0
10.25	277	300.89	293.475	-23.89	0	0
10.26	299	299.936	292.688	-0.935963	0	0
10.27	312	298.987	291.903	13.0127	0	0
10.28	301	298.044	291.12	2.95599	0	0
10.29	280	297.106	290.34	-17.1061	0	0
10.3	327	296.173	289.562	30.8266	0	0
10.31	296	295.246	288.787	0.753884	0	0
10.32	294	294.324	288.014	-0.32404	0	0
10.33	269	293.407	287.244	-24.4072	0	0
10.34	300	292.495	286.476	7.50447	0	0
10.35	265	291.589	285.711	-26.589	0	0
10.36	266	290.688	284.948	-24.6877	0	0
10.37	296	289.791	284.188	6.20863	0	0
10.38	299	288.9	283.43	10.0998	0	0
10.39	293	288.014	282.675	4.98605	0	0
10.4	284	287.133	281.922	-3.13275	0	0
10.41	276	286.257	281.171	-10.2565	0	0
10.42	287	285.385	280.423	1.61482	0	0
10.43	298	284.519	279.678	13.4813	0	0
10.44	257	283.657	278.934	-26.6572	0	0
10.45	261	282.8	278.193	-21.8004	0	0
10.46	259	281.948	277.455	-22.9484	0	0
10.47	262	281.101	276.719	-19.1012	0	0
10.48	278	280.259	275.986	-2.25867	0	0
10.49	270	279.421	275.255	-9.42083	0	0
10.5	286	278.588	274.526	7.41237	0	0
10.51	260	277.759	273.8	-17.759	0	0
10.52	275	276.935	273.076	-1.93501	0	0
10.53	260	276.115	272.354	-16.1155	0	0
10.54	288	275.3	271.635	12.6995	0	0
10.55	273	274.49	270.918	-1.49002	0	0
10.56	242	273.684	270.204	-31.6839	0	0
10.57	263	272.882	269.492	-9.88223	0	0
10.58	266	272.085	268.782	-6.08489	0	0
10.59	282	271.292	268.075	10.7081	0	0
10.6	293	270.503	267.37	22.4968	0	0
10.61	274	269.719	266.668	4.28132	0	0
10.62	253	268.938	265.967	-15.9384	0	0
10.63	269	268.162	265.269	0.83765	0	0
10.64	290	267.39	264.574	22.6096	0	0
10.65	282	266.623	263.881	15.3774	0	0
10.66	256	265.859	263.19	-9.8589	0	0
10.67	253	265.099	262.502	-12.0992	0	0
10.68	267	264.344	261.815	2.65645	0	0
10.69	238	263.592	261.132	-25.5919	0	0
10.7	244	262.844	260.45	-18.8441	0	0
10.71	241	262.1	259.771	-21.1003	0	0
10.72	276	261.36	259.094	14.6397	0	0
10.73	261	260.624	258.42	0.375762	0	0
10.74	243	259.892	257.748	-16.892	0	0
10.75	233	259.163	257.078	-26.1634	0	0
10.76	255	258.439	256.41	-3.43868	0	0
10.77	269	257.718	255.745	11.2824	0	0
10.78	268	257	255.082	10.9997	0	0
10.79	239	256.287	254.421	-17.2866	0	0
10.8	258	255.577	253.762	2.42349	0	0
10.81	235	254.87	253.106	-19.87	0	0
10.82	244	254.167	252.452	-10.1671	0	0
10.83	224	253.468	251.8	-29.4677	0	0
10.84	236	252.772	251.151	-16.7718	0	0
10.85	251	252.079	250.504	-1.07943	0	0
10.86	258	251.391	249.859	6.60953	0	0
10.87	251	250.705	249.216	0.295084	0	0
10.88	217	250.023	248.576	-33.0228	0	0
10.89	237	249.344	247.938	-12.3439	0	0
10.9	228	248.668	247.302	-20.6685	0	0
10.91	249	247.996	246.668	1.0037	0	0
10.92	237	247.327	246.037	-10.3274	0	0
10.93	249	246.662	245.408	2.33824	0	0
10.94	244	245.999	244.781	-1.99934	0	0
10.95	213	245.34	244.156	-32.3401	0	0
10.96	237	244.684	243.533	-7.68405	0	0
10.97	233	244.031	242.913	-11.0311	0	0
10.98	232	243.381	242.295	-11.3813	0	0
10.99	194	242.735	241.679	-48.7346	0	0
11	234	242.091	241.065	-8.09099	0	0
11.01	253	241.45	240.453	11.5496	0	0
11.02	220	240.813	239.844	-20.8128	0	0
11.03	244	240.178	239.237	3.82174	0	0
11.04	221	239.547	238.632	-18.5467	0	0
11.05	239	238.918	238.029	0.0819942	0	0
11.06	221	238.292	237.428	-17.2923	0	0
11.07	233	237.669	236.83	-4.66946	0	0
11.08	249	237.049	236.233	11.9505	0	0
11.09	233	236.433	235.639	-3.43245	0	0
11.1	214	235.818	235.047	-21.8182	0	0
11.11	220	235.207	234.457	-15.2068	0	0
11.12	221	234.598	233.869	-13.5982	0	0
11.13	237	233.992	233.284	3.00766	0	0
11.14	237	233.389	232.701	3.61075	0	0
11.15	211	232.789	232.119	-21.7889	0	0
11.16	227	232.191	231.54	-5.19128	0	0
11.17	206	231.596	230.963	-25.5963	0	0
11.18	226	231.004	230.388	-5.00409	0	0
11.19	221	230.415	229.815	-9.41449	0	0
11.2	225	229.827	229.244	-4.82754	0	0
11.21	224	229.243	228.676	-5.24321	0	0
11.22	213	228.661	228.109	-15.6615	0	0
11.23	236	228.082	227.545	7.91765	0	0
11.24	224	227.506	226.982	-3.50579	0	0
11.25	214	226.932	226.422	-12.9318	0	0
11.26	229	226.36	225.864	2.63969	0	0
11.27	193	225.791	225.308	-32.7914	0	0
11.28	223	225.225	224.754	-2.22491	0	0
11.29	218	224.661	224.202	-6.66095	0	0
11.3	199	224.1	223.652	-25.0995	0	0
11.31	196	223.54	223.105	-27.5404	0	0
11.32	204	222.984	222.559	-18.9839	0	0
11.33	205	222.43	222.015	-17.4297	0	0
11.34	218	221.878	221.474	-3.87794	0	0
11.35	194	221.329	220.934	-27.3286	0	0
11.36	219	220.782	220.397	-1.78163	0	0
11.37	222	220.237	219.861	1.76296	0	0
11.38	220	219.695	219.328	0.305198	0	0
11.39	221	219.155	218.796	1.84509	0	0
11.4	207	218.617	218.267	-11.6174	0	0
11.41	215	218.082	217.739	-3.0821	0	0
11.42	210	217.549	217.214	-7.54916	0	0
11.43	202	217.018	216.691	-15.0185	0	0
11.44	188	216.49	216.169	-28.4901	0	0
11.45	251	215.964	215.65	35.036	0	0
11.46	242	215.44	215.133	26.5598	0	0
11.47	225	214.919	214.618	10.0814	0	0
11.48	217	214.399	214.104	2.6008	0	0
11.49	206	213.882	213.593	-7.88205	0	0
11.5	192	213.367	213.084	-21.3671	0	0
11.51	205	212.854	212.576	-7.85435	0	0
11.52	177	212.344	212.071	-35.3438	0	0
11.53	225	211.835	211.568	13.1646	0	0
11.54	212	211.329	211.066	0.67081	0	0
11.55	213	210.825	210.567	2.17487	0	0
11.56	229	210.323	210.069	18.6768	0	0
11.57	210	209.823	209.574	0.17657	0	0
11.58	172	209.326	209.08	-37.3258	0	0
11.59	175	208.83	208.588	-33.8302	0	0
11.6	193	208.337	208.099	-15.3368	0	0
11.61	189	207.845	207.611	-18.8455	0	0
11.62	185	207.356	207.125	-22.3562	0	0
11.63	213	206.869	206.641	6.13095	0	0
11.64	175	206.384	206.159	-31.3839	0	0
11.65	187	205.901	205.679	-18.9009	0	0
11.66	195	205.42	205.201	-10.4199	0	0
11.67	178	204.941	204.725	-26.941	0	0
11.68	172	204.464	204.251	-32.4641	0	0
11.69	203	203.989	203.778	-0.989194	0	0
11.7	205	203.516	203.308	1.48367	0	0
11.71	219	203.046	202.839	15.9545	0	0
11.72	199	202.577	202.372	-3.57664	0	0
11.73	202	202.11	201.908	-0.109785	0	0
11.74	179	201.645	201.445	-22.6449	0	0
11.75	208	201.182	200.984	6.81796	0	0
11.76	187	200.721	200.524	-13.7211	0	0
11.77	186	200.262	200.067	-14.2622	0	0
11.78	196	199.805	199.612	-3.80519	0	0
11.79	188	199.35	199.158	-11.3501	0	0
11.8	166	198.897	198.706	-32.8971	0	0
11.81	192	198.446	198.256	-6.4459	0	0
11.82	205	197.997	197.809	7.00333	0	0
11.83	184	197.549	197.362	-13.5494	0	0
11.84	173	197.104	196.918	-24.104	0	0
11.85	199	196.661	196.476	2.33951	0	0
11.86	202	196.219	196.035	5.78109	0	0
11.87	187	195.779	195.596	-8.77923	0	0
11.88	180	195.341	195.159	-15.3414	0	0
11.89	185	194.905	194.724	-9.90553	0	0
11.9	184	194.471	194.291	-10.4715	0	0
11.91	210	194.039	193.859	15.9607	0	0
11.92	168	193.609	193.429	-25.609	0	0
11.93	161	193.181	193.001	-32.1806	0	0
11.94	182	192.754	192.575	-10.754	0	0
11.95	189	192.329	192.151	-3.32928	0	0
11.96	184	191.906	191.728	-7.90638	0	0
11.97	198	191.485	191.308	6.51468	0	0
11.98	195	191.066	190.889	3.93391	0	0
11.99	175	190.649	190.472	-15.6487	0	0
12	171	190.233	190.056	-19.2331	0	0
12.01	173	189.819	189.643	-16.8193	0	0
12.02	174	189.407	189.231	-15.4073	0	0
12.03	212	188.997	188.821	23.0028	0	0
12.04	167	188.589	188.412	-21.5888	0	0
12.05	202	188.182	188.006	13.8178	0	0
12.06	177	187.777	187.601	-10.7774	0	0
12.07	184	187.374	187.198	-3.37442	0	0
12.08	175	186.973	186.796	-11.9732	0	0
12.09	172	186.574	186.397	-14.5737	0	0
12.1	197	186.176	185.999	10.824	0	0
12.11	143	185.78	185.603	-42.7801	0	0
12.12	170	185.386	185.208	-15.3859	0	0
12.13	166	184.994	184.816	-18.9935	0	0
12.14	185	184.603	184.425	0.397205	0	0
12.15	181	184.214	184.035	-3.21386	0	0
12.16	180	183.827	183.648	-3.82666	0	0
12.17	204	183.441	183.262	20.5588	0	0
12.18	174	183.058	182.878	-9.05746	0	0
12.19	165	182.675	182.495	-17.6755	0	0
12.2	185	182.295	182.114	2.70483	0	0
12.21	189	181.917	181.736	7.0834	0	0
12.22	193	181.54	181.358	11.4603	0	0
12.23	181	181.165	180.982	-0.16462	0	0
12.24	183	180.791	180.608	2.2088	0	0
12.25	174	180.419	180.236	-6.41948	0	0
12.26	164	180.049	179.865	-16.0495	0	0
12.27	174	179.681	179.496	-5.68116	0	0
12.28	166	179.315	179.129	-13.3146	0	0
12.29	178	178.95	178.763	-0.949648	0	0
12.3	162	178.586	178.399	-16.5864	0	0
12.31	181	178.225	178.036	2.77506	0	0
12.32	204	177.865	177.676	26.1349	0	0
12.33	187	177.507	177.316	9.49297	0	0
12.34	171	177.151	176.959	-6.15062	0	0
12.35	183	176.796	176.603	6.20407	0	0
12.36	171	176.443	176.249	-5.44293	0	0
12.37	177	176.092	175.896	0.908346	0	0
12.38	178	175.742	175.545	2.25791	0	0
12.39	166	175.394	175.196	-9.39425	0	0
12.4	167	175.048	174.848	-8.04813	0	0
12.41	164	174.704	174.501	-10.7038	0	0
12.42	179	174.361	174.157	4.63888	0	0
12.43	191	174.02	173.814	16.9797	0	0
12.44	187	173.681	173.472	13.3189	0	0
12.45	191	173.344	173.132	17.6562	0	0
12.46	160	173.008	172.794	-13.0083	0	0
12.47	163	172.675	172.458	-9.67458	0	0
12.48	156	172.343	172.122	-16.3427	0	0
12.49	159	172.013	171.789	-13.0127	0	0
12.5	175	171.685	171.457	3.31543	0	0
12.51	173	171.358	171.126	1.64165	0	0
12.52	163	171.034	170.798	-8.03408	0	0
12.53	188	170.712	170.47	17.2882	0	0
12.54	164	170.392	170.144	-6.39149	0	0
12.55	181	170.073	169.82	10.9268	0	0
12.56	146	169.757	169.498	-23.7571	0	0
12.57	154	169.443	169.176	-15.4431	0	0
12.58	175	169.131	168.857	5.86867	0	0
12.59	162	168.822	168.539	-6.82179	0	0
12.6	183	168.515	168.222	14.4854	0	0
12.61	154	168.21	167.907	-14.2097	0	0
12.62	173	167.907	167.594	5.09264	0	0
12.63	169	167.607	167.281	1.39248	0	0
12.64	177	167.31	166.971	9.6897	0	0
12.65	160	167.016	166.662	-7.01579	0	0
12.66	160	166.724	166.354	-6.72409	0	0
12.67	161	166.435	166.048	-5.43531	0	0
12.68	172	166.15	165.744	5.85044	0	0
12.69	173	165.867	165.441	7.13305	0	0
12.7	156	165.588	165.139	-9.58762	0	0
12.71	175	165.312	164.839	9.68831	0	0
12.72	172	165.039	164.541	6.96068	0	0
12.73	158	164.771	164.243	-6.77066	0	0
12.74	162	164.506	163.948	-2.50587	0	0
12.75	163	164.245	163.653	-1.24512	0	0
12.76	153	163.989	163.361	-10.9886	0	0
12.77	157	163.737	163.069	-6.73647	0	0
12.78	153	163.489	162.779	-10.489	0	0
12.79	166	163.246	162.491	2.75372	0	0
12.8	194	163.009	162.204	30.9914	0	0
12.81	155	162.776	161.918	-7.77626	0	0
12.82	157	162.549	161.634	-5.5494	0	0
12.83	178	162.328	161.352	15.6717	0	0
12.84	144	162.113	161.07	-18.1132	0	0
12.85	167	161.904	160.79	5.09559	0	0
12.86	161	161.702	160.512	-0.702172	0	0
12.87	132	161.507	160.235	-29.5068	0	0
12.88	159	161.319	159.959	-2.31855	0	0
12.89	174	161.138	159.685	12.8622	0	0
12.9	173	160.965	159.412	12.0352	0	0
12.91	158	160.8	159.141	-2.79981	0	0
12.92	175	160.643	158.871	14.3567	0	0
12.93	179	160.495	158.602	18.5045	0	0
12.94	179	160.357	158.335	18.6433	0	0
12.95	156	160.227	158.069	-4.2274	0	0
12.96	170	160.108	157.804	9.89218	0	0
12.97	141	159.998	157.541	-18.9983	0	0
12.98	179	159.899	157.279	19.1008	0	0
12.99	156	159.811	157.019	-3.81096	0	0
13	146	159.734	156.76	-13.7338	0	0
13.01	158	159.668	156.502	-1.66802	0	0
13.02	146	159.614	156.246	-13.614	0	0
13.03	176	159.572	155.991	16.4278	0	0
13.04	166	159.543	155.737	6.45735	0	0
13.05	152	159.526	155.484	-7.52585	0	0
13.06	166	159.522	155.233	6.47798	0	0
13.07	163	159.531	154.984	3.46855	0	0
13.08	165	159.554	154.735	5.44562	0	0
13.09	165	159.591	154.488	5.40895	0	0
13.1	167	159.642	154.242	7.35834	0	0
13.11	187	159.706	153.998	27.2936	0	0
13.12	167	159.785	153.755	7.21455	0	0
13.13	156	159.879	153.513	-3.87892	0	0
13.14	169	159.987	153.272	9.01309	0	0
13.15	180	160.109	153.033	19.8905	0	0
13.16	157	160.247	152.795	-3.24673	0	0
13.17	159	160.399	152.558	-1.39858	0	0
13.18	165	160.565	152.323	4.43497	0	0
13.19	168	160.746	152.089	7.25403	0	0
13.2	169	160.941	151.856	8.0587	0	0
13.21	163	161.151	151.624	1.84917	0	0
13.22	168	161.374	151.394	6.62564	0	0
13.23	191	161.612	151.165	29.3884	0	0
13.24	175	161.862	150.937	13.1377	0	0
13.25	167	162.126	150.71	4.87401	0	0
13.26	174	162.402	150.485	11.5976	0	0
13.27	169	162.691	150.261	6.30913	0	0
13.28	144	162.991	150.038	-18.991	0	0
13.29	178	163.302	149.816	14.6977	0	0
13.3	192	163.624	149.596	28.376	0	0
13.31	165	163.956	149.377	1.04454	0	0
13.32	147	164.296	149.159	-17.296	0	0
13.33	168	164.645	148.942	3.35524	0	0
13.34	187	165.001	148.726	21.999	0	0
13.35	181	165.364	148.512	15.6363	0	0
13.36	175	165.732	148.299	9.26785	0	0
13.37	171	166.105	148.087	4.8948	0	0
13.38	160	166.482	147.876	-6.48188	0	0
13.39	149	166.861	147.667	-17.8611	0	0
13.4	183	167.242	147.458	15.7581	0	0
13.41	162	167.623	147.251	-5.62297	0	0
13.42	182	168.003	147.045	13.9968	0	0
13.43	167	168.381	146.84	-1.38151	0	0
13.44	191	168.756	146.637	22.2434	0	0
13.45	167	169.127	146.434	-2.12713	0	0
13.46	159	169.492	146.233	-10.492	0	0
13.47	152	169.85	146.033	-17.8499	0	0
13.48	169	170.2	145.834	-1.19949	0	0
13.49	173	170.54	145.636	2.46042	0	0
13.5	160	170.869	145.439	-10.8689	0	0
13.51	180	171.186	145.244	8.81395	0	0
13.52	155	171.49	145.049	-16.4899	0	0
13.53	162	171.779	144.856	-9.77922	0	0
13.54	179	172.053	144.664	6.94728	0	0
13.55	215	172.309	144.473	42.6908	0	0
13.56	196	172.548	144.283	23.4524	0	0
13.57	167	172.767	144.094	-5.76675	0	0
13.58	190	172.965	143.906	17.0345	0	0
13.59	177	173.143	143.72	3.85705	0	0
13.6	178	173.298	143.534	4.70199	0	0
13.61	176	173.43	143.35	2.5702	0	0
13.62	164	173.537	143.166	-9.53744	0	0
13.63	169	173.62	142.984	-4.62014	0	0
13.64	187	173.677	142.803	13.3228	0	0
13.65	190	173.708	142.623	16.2921	0	0
13.66	173	173.712	142.444	-0.711601	0	0
13.67	214	173.688	142.266	40.3121	0	0
13.68	190	173.636	142.089	16.3637	0	0
13.69	176	173.556	141.913	2.44345	0	0
13.7	194	173.448	141.739	20.5517	0	0
13.71	200	173.311	141.565	26.6891	0	0
13.72	211	173.142	141.393	37.8579	0	0
13.73	165	172.941	141.221	-7.94155	0	0
13.74	173	172.709	141.05	0.290462	0	0
13.75	174	172.446	140.881	1.55435	0	0
13.76	211	172.15	140.713	38.8501	0	0
13.77	170	171.823	140.545	-1.82308	0	0
13.78	185	171.466	140.379	13.5337	0	0
13.79	179	171.081	140.214	7.91913	0	0
13.8	199	170.668	140.049	28.3319	0	0
13.81	151	170.23	139.886	-19.2297	0	0
13.82	170	169.767	139.724	0.232839	0	0
13.83	167	169.282	139.562	-2.28244	0	0
13.84	185	168.777	139.402	16.2226	0	0
13.85	162	168.254	139.243	-6.25396	0	0
13.86	194	167.714	139.084	26.2859	0	0
13.87	175	167.16	138.927	7.84007	0	0
13.88	177	166.593	138.771	10.4066	0	0
13.89	196	166.016	138.615	29.9836	0	0
13.9	175	165.431	138.461	9.56891	0	0
13.91	143	164.839	138.307	-21.8392	0	0
13.92	194	164.243	138.155	29.7573	0	0
13.93	165	163.643	138.004	1.35666	0	0
13.94	178	163.043	137.853	14.9573	0	0
13.95	164	162.442	137.703	1.55753	0	0
13.96	196	161.844	137.555	34.1559	0	0
13.97	183	161.249	137.407	21.7511	0	0
13.98	178	160.658	137.26	17.3418	0	0
13.99	161	160.073	137.115	0.926923	0	0
14	165	159.495	136.97	5.50533	0	0
14.01	142	158.924	136.826	-16.9239	0	0
14.02	184	158.362	136.683	25.6385	0	0
14.03	155	157.808	136.541	-2.80825	0	0
14.04	164	157.265	136.4	6.73523	0	0
14.05	142	156.732	136.259	-14.7316	0	0
14.06	151	156.209	136.12	-5.20904	0	0
14.07	170	155.697	135.982	14.3025	0	0
14.08	140	155.197	135.844	-15.1973	0	0
14.09	171	154.709	135.707	16.2914	0	0
14.1	150	154.231	135.572	-4.23142	0	0
14.11	160	153.766	135.437	6.23414	0	0
14.12	151	153.312	135.303	-2.31189	0	0
14.13	152	152.869	135.17	-0.869435	0	0
14.14	164	152.438	135.037	11.5616	0	0
14.15	178	152.019	134.906	25.9814	0	0
14.16	152	151.61	134.776	0.390184	0	0
14.17	147	151.212	134.646	-4.21186	0	0
14.18	161	150.825	134.517	10.1755	0	0
14.19	130	150.447	134.389	-20.4473	0	0
14.2	151	150.08	134.262	0.919859	0	0
14.21	141	149.723	134.136	-8.7226	0	0
14.22	157	149.374	134.011	7.62562	0	0
14.23	154	149.035	133.886	4.96488	0	0
14.24	146	148.704	133.763	-2.70447	0	0
14.25	144	148.382	133.64	-4.38209	0	0
14.26	142	148.068	133.518	-6.06762	0	0
14.27	146	147.761	133.397	-1.76071	0	0
14.28	143	147.461	133.276	-4.461	0	0
14.29	145	147.168	133.156	-2.16816	0	0
14.3	157	146.882	133.038	10.1182	0	0
14.31	133	146.602	132.92	-13.6017	0	0
14.32	135	146.327	132.803	-11.3275	0	0
14.33	159	146.059	132.686	12.9413	0	0
14.34	155	145.795	132.571	9.20472	0	0
14.35	134	145.537	132.456	-11.5368	0	0
14.36	132	145.283	132.342	-13.283	0	0
14.37	144	145.034	132.228	-1.03355	0	0
14.38	135	144.788	132.116	-9.78829	0	0
14.39	142	144.547	132.004	-2.54696	0	0
14.4	123	144.309	131.893	-21.3093	0	0
14.41	132	144.075	131.783	-12.0751	0	0
14.42	138	143.844	131.674	-5.84419	0	0
14.43	133	143.616	131.565	-10.6163	0	0
14.44	143	143.391	131.457	-0.39139	0	0
14.45	147	143.169	131.35	3.83083	0	0
14.46	146	142.95	131.244	3.05048	0	0
14.47	137	142.732	131.138	-5.7323	0	0
14.48	136	142.517	131.033	-6.51739	0	0
14.49	145	142.305	130.929	2.69533	0	0
14.5	154	142.094	130.825	11.906	0	0
14.51	128	141.885	130.722	-13.8853	0	0
14.52	142	141.679	130.62	0.32145	0	0
14.53	129	141.474	130.519	-12.4736	0	0
14.54	135	141.27	130.418	-6.27033	0	0
14.55	130	141.069	130.319	-11.0688	0	0
14.56	140	140.869	130.219	-0.868808	0	0
14.57	133	140.67	130.121	-7.67043	0	0
14.58	134	140.474	130.023	-6.47359	0	0
14.59	147	140.278	129.926	6.72175	0	0
14.6	132	140.084	129.829	-8.08437	0	0
14.61	140	139.892	129.733	0.108051	0	0
14.62	132	139.701	129.638	-7.70096	0	0
14.63	145	139.511	129.544	5.48862	0	0
14.64	139	139.323	129.45	-0.323223	0	0
14.65	125	139.137	129.357	-14.1365	0	0
14.66	150	138.951	129.264	11.0489	0	0
14.67	127	138.767	129.172	-11.7672	0	0
14.68	134	138.585	129.081	-4.58465	0	0
14.69	138	138.404	128.991	-0.403547	0	0
14.7	140	138.224	128.901	1.77613	0	0
14.71	134	138.046	128.811	-4.04564	0	0
14.72	129	137.869	128.723	-8.86886	0	0
14.73	126	137.694	128.635	-11.6936	0	0
14.74	166	137.52	128.547	28.4803	0	0
14.75	154	137.347	128.461	16.6526	0	0
14.76	140	137.177	128.375	2.82337	0	0
14.77	134	137.007	128.289	-3.00739	0	0
14.78	134	136.84	128.204	-2.8397	0	0
14.79	143	136.674	128.12	6.32639	0	0
14.8	142	136.509	128.036	5.49089	0	0
14.81	146	136.346	127.953	9.65376	0	0
14.82	130	136.185	127.871	-6.18501	0	0
14.83	129	136.025	127.789	-7.02544	0	0
14.84	119	135.868	127.707	-16.8676	0	0
14.85	136	135.711	127.627	0.28864	0	0
14.86	161	135.557	127.547	25.4431	0	0
14.87	156	135.404	127.467	20.5959	0	0
14.88	150	135.253	127.388	14.7469	0	0
14.89	131	135.104	127.31	-4.10388	0	0
14.9	139	134.956	127.233	4.04359	0	0
14.91	159	134.811	127.156	24.1893	0	0
14.92	138	134.667	127.079	3.33317	0	0
14.93	138	134.525	127.003	3.47525	0	0
14.94	139	134.385	126.928	4.6155	0	0
14.95	160	134.246	126.853	25.7539	0	0
14.96	132	134.109	126.779	-2.10948	0	0
14.97	136	133.975	126.706	2.02527	0	0
14.98	136	133.842	126.633	2.15816	0	0
14.99	132	133.711	126.56	-1.7108	0	0
15	153	133.582	126.488	19.4184	0	0
15.01	139	133.454	126.417	5.54567	0	0
15.02	133	133.329	126.346	-0.328896	0	0
15.03	123	133.205	126.276	-10.2053	0	0
15.04	136	133.084	126.207	2.91634	0	0
15.05	134	132.964	126.138	1.03613	0	0
15.06	141	132.846	126.069	8.15404	0	0
15.07	156	132.73	126.001	23.2701	0	0
15.08	148	132.616	125.934	15.3842	0	0
15.09	125	132.504	125.868	-7.50352	0	0
15.1	137	132.393	125.801	4.60685	0	0
15.11	142	132.285	125.736	9.71534	0	0
15.12	152	132.178	125.671	19.822	0	0
15.13	135	132.073	125.606	2.92667	0	0
15.14	117	131.97	125.542	-14.9705	0	0
15.15	138	131.869	125.479	6.13046	0	0
15.16	151	131.77	125.416	19.2295	0	0
15.17	135	131.673	125.353	3.32672	0	0
15.18	119	131.578	125.291	-12.578	0	0
15.19	125	131.484	125.23	-6.48453	0	0
15.2	155	131.393	125.169	23.607	0	0
15.21	136	131.303	125.109	4.6967	0	0
15.22	140	131.215	125.049	8.78449	0	0
15.23	148	131.13	124.99	16.8704	0	0
15.24	139	131.046	124.932	7.95444	0	0
15.25	142	130.963	124.874	11.0366	0	0
15.26	124	130.883	124.816	-6.88312	0	0
15.27	125	130.805	124.759	-5.80473	0	0
15.28	143	130.728	124.702	12.2718	0	0
15.29	144	130.654	124.646	13.3464	0	0
15.3	131	130.581	124.591	0.419119	0	0
15.31	141	130.51	124.536	10.49	0	0
15.32	115	130.441	124.481	-15.4411	0	0
15.33	134	130.374	124.427	3.62592	0	0
15.34	130	130.309	124.374	-0.308961	0	0
15.35	114	130.246	124.321	-16.2458	0	0
15.36	140	130.185	124.269	9.81553	0	0
15.37	124	130.125	124.217	-6.12511	0	0
15.38	157	130.068	124.165	26.9323	0	0
15.39	134	130.012	124.114	3.98779	0	0
15.4	132	129.959	124.064	2.04131	0	0
15.41	130	129.907	124.014	0.0928683	0	0
15.42	143	129.857	123.964	13.1425	0	0
15.43	135	129.81	123.915	5.19005	0	0
15.44	141	129.764	123.867	11.2356	0	0
15.45	146	129.721	123.819	16.2792	0	0
15.46	127	129.679	123.771	-2.67919	0	0
15.47	125	129.64	123.724	-4.63966	0	0
15.48	158	129.602	123.677	28.3978	0	0
15.49	139	129.567	123.631	9.43323	0	0
15.5	131	129.533	123.586	1.46656	0	0
15.51	140	129.502	123.541	10.4978	0	0
15.52	137	129.473	123.496	7.52692	0	0
15.53	150	129.446	123.452	20.5539	0	0
15.54	130	129.421	123.408	0.578759	0	0
15.55	149	129.399	123.365	19.6014	0	0
15.56	154	129.378	123.322	24.6219	0	0
15.57	128	129.36	123.279	-1.35975	0	0
15.58	128	129.344	123.238	-1.34366	0	0
15.59	156	129.33	123.196	26.6702	0	0
15.6	124	129.318	123.155	-5.31818	0	0
15.61	147	129.309	123.115	17.6912	0	0
15.62	147	129.302	123.075	17.6982	0	0
15.63	125	129.297	123.035	-4.297	0	0
15.64	138	129.294	122.996	8.70546	0	0
15.65	124	129.294	122.957	-5.29441	0	0
15.66	148	129.297	122.919	18.7034	0	0
15.67	129	129.301	122.881	-0.301175	0	0
15.68	155	129.308	122.844	25.6919	0	0
15.69	119	129.317	122.807	-10.3174	0	0
15.7	138	129.329	122.77	8.67092	0	0
15.71	120	129.343	122.734	-9.34315	0	0
15.72	125	129.36	122.698	-4.35963	0	0
15.73	150	129.379	122.663	20.6215	0	0
15.74	109	129.4	122.628	-20.3998	0	0
15.75	130	129.423	122.594	0.576476	0	0
15.76	147	129.45	122.56	17.5503	0	0
15.77	141	129.478	122.526	11.5218	0	0
15.78	107	129.509	122.493	-22.5092	0	0
15.79	141	129.543	122.461	11.4574	0	0
15.8	111	129.578	122.428	-18.5785	0	0
15.81	131	129.617	122.397	1.38327	0	0
15.82	116	129.657	122.365	-13.6574	0	0
15.83	133	129.701	122.334	3.29943	0	0
15.84	133	129.746	122.303	3.25385	0	0
15.85	167	129.794	122.273	37.2058	0	0
15.86	119	129.845	122.243	-10.8447	0	0
15.87	145	129.898	122.214	15.1024	0	0
15.88	137	129.953	122.185	7.04696	0	0
15.89	131	130.011	122.156	0.989024	0	0
15.9	135	130.071	122.128	4.92855	0	0
15.91	131	130.135	122.1	0.865514	0	0
15.92	141	130.2	122.073	10.7999	0	0
15.93	140	130.268	122.046	9.73156	0	0
15.94	140	130.339	122.019	9.66052	0	0
15.95	144	130.413	121.993	13.5867	0	0
15.96	128	130.49	121.967	-2.49004	0	0
15.97	134	130.57	121.942	3.43025	0	0
15.98	131	130.653	121.917	0.347434	0	0
15.99	137	130.739	121.892	6.26137	0	0
16	110	130.828	121.868	-20.8281	0	0
16.01	141	130.921	121.844	10.0789	0	0
16.02	137	131.018	121.82	5.98205	0	0
16.03	132	131.119	121.797	0.881236	0	0
16.04	130	131.224	121.774	-1.22383	0	0
16.05	151	131.333	121.751	19.6666	0	0
16.06	134	131.448	121.729	2.55219	0	0
16.07	137	131.567	121.707	5.43263	0	0
16.08	134	131.692	121.686	2.30756	0	0
16.09	133	131.823	121.665	1.1766	0	0
16.1	137	131.961	121.644	5.03931	0	0
16.11	140	132.105	121.624	7.89526	0	0
16.12	143	132.256	121.604	10.744	0	0
16.13	117	132.415	121.584	-15.4151	0	0
16.14	118	132.582	121.565	-14.5823	0	0
16.15	150	132.758	121.546	17.2416	0	0
16.16	144	132.944	121.528	11.0561	0	0
16.17	120	133.139	121.509	-13.1394	0	0
16.18	125	133.345	121.492	-8.34535	0	0
16.19	134	133.562	121.474	0.437529	0	0
16.2	114	133.791	121.457	-19.7913	0	0
16.21	116	134.032	121.44	-18.0324	0	0
16.22	139	134.286	121.423	4.71362	0	0
16.23	139	134.554	121.407	4.44634	0	0
16.24	140	134.835	121.391	5.16527	0	0
16.25	159	135.13	121.376	23.87	0	0
16.26	151	135.44	121.36	15.5603	0	0
16.27	143	135.764	121.346	7.23596	0	0
16.28	138	136.103	121.331	1.89682	0	0
16.29	141	136.457	121.317	4.543	0	0
16.3	135	136.825	121.303	-1.8253	0	0
16.31	139	137.208	121.289	1.79234	0	0
16.32	127	137.603	121.276	-10.6035	0	0
16.33	148	138.012	121.263	9.98817	0	0
16.34	148	138.432	121.25	9.5683	0	0
16.35	135	138.862	121.238	-3.86168	0	0
16.36	145	139.3	121.226	5.6999	0	0
16.37	161	139.745	121.214	21.255	0	0
16.38	149	140.194	121.202	8.80591	0	0
16.39	153	140.645	121.191	12.3552	0	0
16.4	134	141.094	121.18	-7.09423	0	0
16.41	143	141.539	121.17	1.4608	0	0
16.42	140	141.976	121.159	-1.97627	0	0
16.43	166	142.402	121.15	23.5982	0	0
16.44	145	142.812	121.14	2.18819	0	0
16.45	148	143.202	121.13	4.79756	0	0
16.46	162	143.57	121.121	18.4304	0	0
16.47	148	143.909	121.112	4.09068	0	0
16.48	153	144.218	121.104	8.78239	0	0
16.49	152	144.491	121.096	7.50923	0	0
16.5	128	144.725	121.088	-16.7253	0	0
16.51	149	144.918	121.08	4.08178	0	0
16.52	145	145.067	121.073	-0.0667709	0	0
16.53	132	145.169	121.065	-13.1689	0	0
16.54	141	145.225	121.058	-4.2245	0	0
16.55	132	145.244	121.052	-13.2442	0	0
16.56	167	145.23	121.046	21.7701	0	0
16.57	143	145.181	121.039	-2.18114	0	0
16.58	153	145.098	121.034	7.90184	0	0
16.59	152	144.987	121.028	7.01338	0	0
16.6	146	144.849	121.023	1.15119	0	0
16.61	158	144.685	121.018	13.3148	0	0
16.62	147	144.496	121.013	2.50381	0	0
16.63	152	144.282	121.008	7.71746	0	0
16.64	146	144.045	121.004	1.95511	0	0
16.65	143	143.784	121	-0.784045	0	0
16.66	143	143.501	120.996	-0.500848	0	0
16.67	152	143.196	120.993	8.80377	0	0
16.68	160	142.871	120.989	17.1288	0	0
16.69	134	142.527	120.986	-8.52679	0	0
16.7	126	142.164	120.983	-16.1641	0	0
16.71	146	141.784	120.981	4.21565	0	0
16.72	148	141.389	120.978	6.61134	0	0
16.73	124	140.978	120.976	-16.9783	0	0
16.74	132	140.554	120.975	-8.55453	0	0
16.75	134	140.119	120.973	-6.11862	0	0
16.76	136	139.672	120.971	-3.67186	0	0
16.77	176	139.216	120.97	36.7844	0	0
16.78	144	138.751	120.969	5.24893	0	0
16.79	129	138.28	120.969	-9.27963	0	0
16.8	147	137.803	120.968	9.19744	0	0
16.81	161	137.321	120.968	23.6789	0	0
16.82	154	136.837	120.968	17.1634	0	0
16.83	162	136.35	120.968	25.6498	0	0
16.84	139	135.863	120.968	3.13683	0	0
16.85	133	135.377	120.969	-2.3766	0	0
16.86	131	134.892	120.969	-3.89163	0	0
16.87	130	134.409	120.97	-4.40935	0	0
16.88	154	133.931	120.971	20.0692	0	0
16.89	146	133.457	120.973	12.5431	0	0
16.9	120	132.989	120.974	-12.9886	0	0
16.91	141	132.527	120.976	8.47317	0	0
16.92	155	132.072	120.978	22.9277	0	0
16.93	146	131.626	120.98	14.3742	0	0
16.94	147	131.188	120.982	15.8119	0	0
16.95	145	130.76	120.985	14.2403	0	0
16.96	147	130.341	120.988	16.6587	0	0
16.97	114	129.933	120.99	-15.9332	0	0
16.98	122	129.536	120.994	-7.53609	0	0
16.99	120	129.15	120.997	-9.15022	0	0
17	136	128.776	121	7.22405	0	0
17.01	127	128.413	121.004	-1.41355	0	0
17.02	148	128.063	121.008	19.9368	0	0
17.03	115	127.725	121.012	-12.7252	0	0
17.04	124	127.4	121.016	-3.39951	0	0
17.05	120	127.086	121.02	-7.08626	0	0
17.06	139	126.785	121.025	12.2145	0	0
17.07	127	126.497	121.029	0.502901	0	0
17.08	120	126.221	121.034	-6.22109	0	0
17.09	122	125.957	121.039	-3.95734	0	0
17.1	128	125.706	121.044	2.2943	0	0
17.11	131	125.466	121.05	5.534	0	0
17.12	123	125.238	121.055	-2.23804	0	0
17.13	143	125.022	121.061	17.9784	0	0
17.14	111	124.816	121.067	-13.8164	0	0
17.15	132	124.622	121.072	7.37783	0	0
17.16	134	124.439	121.079	9.56138	0	0
17.17	116	124.266	121.085	-8.26545	0	0
17.18	124	124.102	121.091	-0.10233	0	0
17.19	120	123.949	121.098	-3.94892	0	0
17.2	116	123.805	121.104	-7.80487	0	0
17.21	134	123.67	121.111	10.3301	0	0
17.22	117	123.543	121.118	-6.54348	0	0
17.23	111	123.425	121.125	-12.4254	0	0
17.24	123	123.315	121.132	-0.315312	0	0
17.25	142	123.213	121.139	18.7872	0	0
17.26	119	123.118	121.147	-4.1175	0	0
17.27	114	123.029	121.154	-9.0291	0	0
17.28	127	122.947	121.162	4.05276	0	0
17.29	116	122.872	121.17	-6.87158	0	0
17.3	117	122.802	121.178	-5.80179	0	0
17.31	118	122.738	121.186	-4.73755	0	0
17.32	120	122.678	121.194	-2.67854	0	0
17.33	122	122.624	121.203	-0.624463	0	0
17.34	123	122.575	121.211	0.424981	0	0
17.35	110	122.53	121.219	-12.5299	0	0
17.36	115	122.489	121.228	-7.48892	0	0
17.37	104	122.452	121.237	-18.4517	0	0
17.38	138	122.418	121.246	15.5819	0	0
17.39	119	122.388	121.255	-3.3878	0	0
17.4	117	122.361	121.264	-5.36061	0	0
17.41	124	122.336	121.273	1.66369	0	0
17.42	101	122.315	121.282	-21.3147	0	0
17.43	120	122.296	121.291	-2.29557	0	0
17.44	113	122.279	121.301	-9.27875	0	0
17.45	128	122.264	121.311	5.73593	0	0
17.46	117	122.251	121.32	-5.25136	0	0
17.47	127	122.24	121.33	4.75952	0	0
17.48	127	122.231	121.34	4.76872	0	0
17.49	127	122.224	121.35	4.77637	0	0
17.5	122	122.217	121.359	-0.21741	0	0
17.51	115	122.213	121.37	-7.2125	0	0
17.52	115	122.209	121.38	-7.20879	0	0
17.53	116	122.206	121.39	-6.20619	0	0
17.54	96	122.205	121.4	-26.2046	0	0
17.55	106	122.204	121.41	-16.2039	0	0
17.56	107	122.204	121.421	-15.2041	0	0
17.57	123	122.205	121.431	0.794925	0	0
17.58	136	122.207	121.442	13.7933	0	0
17.59	95	122.209	121.453	-27.2091	0	0
17.6	115	122.212	121.463	-7.21196	0	0
17.61	124	122.215	121.474	1.78459	0	0
17.62	122	122.219	121.485	-0.219343	0	0
17.63	103	122.224	121.496	-19.2237	0	0
17.64	102	122.228	121.507	-20.2285	0	0
17.65	123	122.234	121.518	0.76632	0	0
17.66	133	122.239	121.529	10.7608	0	0
17.67	116	122.245	121.54	-6.24499	0	0
17.68	129	122.251	121.551	6.74892	0	0
17.69	118	122.257	121.562	-4.25743	0	0
17.7	123	122.264	121.573	0.735989	0	0
17.71	115	122.271	121.584	-7.2708	0	0
17.72	117	122.278	121.596	-5.27779	0	0
17.73	106	122.285	121.607	-16.285	0	0
17.74	121	122.292	121.618	-1.29228	0	0
17.75	115	122.3	121.63	-7.29975	0	0
17.76	125	122.307	121.641	2.69264	0	0
17.77	122	122.315	121.653	-0.315091	0	0
17.78	112	122.323	121.664	-10.3229	0	0
17.79	117	122.331	121.675	-5.33088	0	0
17.8	129	122.339	121.687	6.66108	0	0
17.81	123	122.347	121.699	0.652959	0	0
17.82	105	122.355	121.71	-17.3552	0	0
17.83	119	122.364	121.722	-3.36352	0	0
17.84	123	122.372	121.733	0.628143	0	0
17.85	108	122.38	121.745	-14.3803	0	0
17.86	116	122.389	121.757	-6.38871	0	0
17.87	101	122.397	121.768	-21.3972	0	0
17.88	122	122.406	121.78	-0.40576	0	0
17.89	131	122.414	121.791	8.58565	0	0
17.9	116	122.423	121.803	-6.42297	0	0
17.91	144	122.432	121.815	21.5684	0	0
17.92	97	122.44	121.826	-25.4403	0	0
17.93	100	122.449	121.838	-22.449	0	0
17.94	111	122.458	121.85	-11.4578	0	0
17.95	130	122.466	121.861	7.53348	0	0
17.96	131	122.475	121.873	8.52471	0	0
17.97	112	122.484	121.885	-10.4841	0	0
17.98	115	122.493	121.896	-7.49287	0	0
17.99	123	122.502	121.908	0.498329	0	0
18	141	122.51	121.919	18.4895	0	0
18.01	126	122.519	121.931	3.48071	0	0
18.02	100	122.528	121.942	-22.5281	0	0
18.03	115	122.537	121.954	-7.53691	0	0
18.04	109	122.546	121.965	-13.5457	0	0
18.05	114	122.555	121.977	-8.55452	0	0
18.06	120	122.563	121.988	-2.56331	0	0
18.07	112	122.572	122	-10.5721	0	0
18.08	118	122.581	122.011	-4.58086	0	0
18.09	127	122.59	122.022	4.41039	0	0
18.1	151	122.598	122.034	28.4017	0	0
18.11	118	122.607	122.045	-4.60706	0	0
18.12	118	122.616	122.056	-4.61575	0	0
18.13	112	122.624	122.067	-10.6244	0	0
18.14	107	122.633	122.078	-15.6331	0	0
18.15	105	122.642	122.09	-17.6417	0	0
18.16	121	122.65	122.101	-1.65025	0	0
18.17	112	122.659	122.112	-10.6588	0	0
18.18	128	122.667	122.123	5.33269	0	0
18.19	118	122.676	122.133	-4.67578	0	0
18.2	136	122.684	122.144	13.3158	0	0
18.21	126	122.693	122.155	3.30739	0	0
18.22	119	122.701	122.166	-3.70096	0	0
18.23	115	122.709	122.176	-7.70927	0	0
18.24	124	122.718	122.187	1.28248	0	0
18.25	106	122.726	122.198	-16.7257	0	0
18.26	141	122.734	122.208	18.2661	0	0
18.27	107	122.742	122.218	-15.742	0	0
18.28	111	122.75	122.229	-11.75	0	0
18.29	106	122.758	122.239	-16.758	0	0
18.3	124	122.766	122.249	1.23407	0	0
18.31	137	122.774	122.259	14.2262	0	0
18.32	125	122.782	122.269	2.21841	0	0
18.33	143	122.789	122.279	20.2107	0	0
18.34	128	122.797	122.289	5.20302	0	0
18.35	118	122.805	122.299	-4.80457	0	0
18.36	117	122.812	122.308	-5.81209	0	0
18.37	115	122.82	122.318	-7.81953	0	0
18.38	122	122.827	122.328	-0.826898	0	0
18.39	124	122.834	122.337	1.16582	0	0
18.4	122	122.841	122.346	-0.841387	0	0
18.41	133	122.849	122.355	10.1515	0	0
18.42	96	122.856	122.365	-26.8555	0	0
18.43	112	122.862	122.374	-10.8625	0	0
18.44	114	122.869	122.382	-8.86935	0	0
18.45	123	122.876	122.391	0.123888	0	0
18.46	125	122.883	122.4	2.11722	0	0
18.47	118	122.889	122.409	-4.88936	0	0
18.48	134	122.896	122.417	11.1042	0	0
18.49	114	122.902	122.425	-8.90221	0	0
18.5	113	122.909	122.434	-9.90849	0	0
18.51	103	122.915	122.442	-19.9147	0	0
18.52	145	122.921	122.45	22.0793	0	0
18.53	110	122.927	122.458	-12.9267	0	0
18.54	108	122.933	122.465	-14.9325	0	0
18.55	101	122.938	122.473	-21.9383	0	0
18.56	117	122.944	122.481	-5.94388	0	0
18.57	125	122.949	122.488	2.05062	0	0
18.58	118	122.955	122.495	-4.95476	0	0
18.59	112	122.96	122.502	-10.96	0	0
18.6	115	122.965	122.509	-7.96516	0	0
18.61	123	122.97	122.516	0.0298234	0	0
18.62	121	122.975	122.523	-1.97506	0	0
18.63	117	122.98	122.53	-5.97982	0	0
18.64	116	122.984	122.536	-6.98445	0	0
18.65	122	122.989	122.542	-0.988943	0	0
18.66	116	122.993	122.548	-6.9933	0	0
18.67	96	122.998	122.554	-26.9975	0	0
18.68	94	123.002	122.56	-29.0016	0	0
18.69	126	123.005	122.566	2.99445	0	0
18.7	105	123.009	122.572	-18.0093	0	0
18.71	121	123.013	122.577	-2.013	0	0
18.72	127	123.016	122.582	3.9835	0	0
18.73	111	123.02	122.587	-12.0199	0	0
18.74	119	123.023	122.592	-4.02306	0	0
18.75	123	123.026	122.597	-0.026108	0	0
18.76	124	123.029	122.602	0.970998	0	0
18.77	121	123.032	122.606	-2.03174	0	0
18.78	138	123.034	122.61	14.9657	0	0
18.79	135	123.037	122.614	11.9633	0	0
18.8	109	123.039	122.618	-14.039	0	0
18.81	100	123.041	122.622	-23.0411	0	0
18.82	122	123.043	122.625	-1.04298	0	0
18.83	106	123.045	122.629	-17.0447	0	0
18.84	118	123.046	122.632	-5.0463	0	0
18.85	125	123.048	122.635	1.9523	0	0
18.86	126	123.049	122.638	2.95107	0	0
18.87	105	123.05	122.64	-18.05	0	0
18.88	137	123.051	122.643	13.9492	0	0
18.89	124	123.052	122.645	0.948479	0	0
18.9	96	123.052	122.647	-27.052	0	0
18.91	111	123.052	122.649	-12.0523	0	0
18.92	117	123.052	122.651	-6.05246	0	0
18.93	115	123.052	122.652	-8.05239	0	0
18.94	104	123.052	122.653	-19.0521	0	0
18.95	124	123.052	122.654	0.948319	0	0
18.96	120	123.051	122.655	-3.05103	0	0
18.97	97	123.05	122.656	-26.0502	0	0
18.98	106	123.049	122.656	-17.0491	0	0
18.99	126	123.048	122.657	2.95212	0	0
19	146	123.046	122.657	22.9536	0	0
19.01	111	123.045	122.656	-12.0448	0	0
19.02	118	123.043	122.656	-5.0429	0	0
19.03	113	123.041	122.655	-10.0408	0	0
19.04	105	123.038	122.654	-18.0385	0	0
19.05	117	123.036	122.653	-6.03601	0	0
19.06	126	123.033	122.652	2.96672	0	0
19.07	132	123.03	122.651	8.96966	0	0
19.08	101	123.027	122.649	-22.0272	0	0
19.09	145	123.024	122.647	21.9762	0	0
19.1	121	123.02	122.645	-2.02017	0	0
19.11	118	123.016	122.642	-5.01633	0	0
19.12	129	123.012	122.639	5.98774	0	0
19.13	132	123.008	122.636	8.99204	0	0
19.14	130	123.003	122.633	6.99657	0	0
19.15	129	122.999	122.63	6.00134	0	0
19.16	139	122.994	122.626	16.0063	0	0
19.17	133	122.988	122.622	10.0116	0	0
19.18	115	122.983	122.618	-7.98292	0	0
19.19	110	122.977	122.614	-12.9772	0	0
19.2	129	122.971	122.609	6.02878	0	0
19.21	110	122.965	122.604	-12.965	0	0
19.22	107	122.959	122.599	-15.9585	0	0
19.23	130	122.952	122.594	7.04819	0	0
19.24	127	122.945	122.588	4.05516	0	0
19.25	125	122.938	122.582	2.06239	0	0
19.26	122	122.93	122.576	-0.93012	0	0
19.27	142	122.922	122.569	19.0776	0	0
19.28	129	122.914	122.563	6.08563	0	0
19.29	125	122.906	122.556	2.0939	0	0
19.3	120	122.898	122.548	-2.89756	0	0
19.31	132	122.889	122.541	9.11124	0	0
19.32	133	122.88	122.533	10.1203	0	0
19.33	117	122.87	122.525	-5.87034	0	0
19.34	116	122.861	122.516	-6.86072	0	0
19.35	139	122.851	122.508	16.1492	0	0
19.36	109	122.841	122.499	-13.8407	0	0
19.37	117	122.83	122.49	-5.83021	0	0
19.38	133	122.82	122.48	10.1805	0	0
19.39	131	122.808	122.47	8.19154	0	0
19.4	129	122.797	122.46	6.20283	0	0
19.41	115	122.786	122.45	-7.78558	0	0
19.42	118	122.774	122.439	-4.7737	0	0
19.43	126	122.761	122.428	3.23847	0	0
19.44	138	122.749	122.417	15.2509	0	0
19.45	106	122.736	122.405	-16.7363	0	0
19.46	140	122.723	122.393	17.2767	0	0
19.47	147	122.71	122.381	24.2901	0	0
19.48	162	122.696	122.368	39.3038	0	0
19.49	135	122.682	122.356	12.3177	0	0
19.5	138	122.668	122.342	15.332	0	0
19.51	116	122.653	122.329	-6.65346	0	0
19.52	120	122.639	122.315	-2.63857	0	0
19.53	116	122.623	122.301	-6.62338	0	0
19.54	144	122.608	122.287	21.3921	0	0
19.55	115	122.592	122.272	-7.59205	0	0
19.56	110	122.576	122.257	-12.5759	0	0
19.57	116	122.559	122.242	-6.55945	0	0
19.58	130	122.543	122.226	7.45733	0	0
19.59	105	122.526	122.21	-17.5256	0	0
19.6	117	122.508	122.193	-5.50814	0	0
19.61	120	122.49	122.177	-2.49039	0	0
19.62	124	122.472	122.16	1.52768	0	0
19.63	128	122.454	122.142	5.54606	0	0
19.64	131	122.435	122.125	8.56477	0	0
19.65	131	122.416	122.107	8.5838	0	0
19.66	126	122.397	122.088	3.60314	0	0
19.67	122	122.377	122.07	-0.3772	0	0
19.68	117	122.357	122.051	-5.35722	0	0
19.69	109	122.337	122.031	-13.3369	0	0
19.7	123	122.316	122.012	0.683665	0	0
19.71	121	122.295	121.992	-1.29542	0	0
19.72	144	122.274	121.972	21.7258	0	0
19.73	96	122.253	121.951	-26.2527	0	0
19.74	115	122.231	121.93	-7.23081	0	0
19.75	111	122.209	121.909	-11.2087	0	0
19.76	112	122.186	121.888	-10.1862	0	0
19.77	139	122.163	121.866	16.8366	0	0
19.78	115	122.14	121.844	-7.14035	0	0
19.79	131	122.117	121.822	8.88303	0	0
19.8	119	122.093	121.799	-3.09329	0	0
19.81	115	122.069	121.776	-7.0693	0	0
19.82	131	122.045	121.752	8.95499	0	0
19.83	98	122.02	121.729	-24.0204	0	0
19.84	121	121.996	121.705	-0.995535	0	0
19.85	118	121.97	121.681	-3.97035	0	0
19.86	133	121.945	121.656	11.0551	0	0
19.87	124	121.919	121.631	2.08093	0	0
19.88	123	121.893	121.606	1.10701	0	0
19.89	143	121.867	121.581	21.1334	0	0
19.9	117	121.84	121.555	-4.83994	0	0
19.91	116	121.813	121.529	-5.81298	0	0
19.92	116	121.786	121.502	-5.78572	0	0
19.93	129	121.758	121.476	7.24183	0	0
19.94	111	121.73	121.449	-10.7303	0	0
19.95	137	121.702	121.422	15.2978	0	0
19.96	128	121.674	121.394	6.32622	0	0
19.97	103	121.645	121.366	-18.6451	0	0
19.98	147	121.616	121.338	25.3839	0	0
19.99	117	121.587	121.31	-4.5868	0	0
20	132	121.557	121.281	10.4428	0	0
20.01	105	121.527	121.252	-16.5274	0	0
20.02	119	121.497	121.223	-2.49725	0	0
20.03	117	121.467	121.193	-4.46683	0	0
20.04	139	121.436	121.163	17.5639	0	0
20.05	126	121.405	121.133	4.59484	0	0
20.06	141	121.374	121.103	19.6261	0	0
20.07	113	121.342	121.072	-8.34236	0	0
20.08	126	121.311	121.041	4.68945	0	0
20.09	121	121.278	121.01	-0.278462	0	0
20.1	126	121.246	120.978	4.7539	0	0
20.11	125	121.213	120.947	3.78654	0	0
20.12	119	121.18	120.915	-2.18054	0	0
20.13	125	121.147	120.882	3.85265	0	0
20.14	133	121.114	120.85	11.8861	0	0
20.15	108	121.08	120.817	-13.0802	0	0
20.16	128	121.046	120.784	6.95384	0	0
20.17	143	121.012	120.75	21.9881	0	0
20.18	137	120.977	120.716	16.0226	0	0
20.19	138	120.943	120.682	17.0574	0	0
20.2	123	120.907	120.648	2.09252	0	0
20.21	130	120.872	120.614	9.12786	0	0
20.22	128	120.837	120.579	7.16346	0	0
20.23	136	120.801	120.544	15.1993	0	0
20.24	127	120.765	120.508	6.23545	0	0
20.25	133	120.728	120.473	12.2718	0	0
20.26	123	120.692	120.437	2.30849	0	0
20.27	144	120.655	120.401	23.3454	0	0
20.28	137	120.617	120.364	16.3826	0	0
20.29	131	120.58	120.328	10.42	0	0
20.3	136	120.542	120.291	15.4577	0	0
20.31	134	120.504	120.254	13.4956	0	0
20.32	138	120.466	120.216	17.5338	0	0
20.33	138	120.428	120.178	17.5723	0	0
20.34	103	120.389	120.14	-17.3891	0	0
20.35	131	120.35	120.102	10.6499	0	0
20.36	151	120.311	120.064	30.6891	0	0
20.37	124	120.271	120.025	3.72856	0	0
20.38	150	120.232	119.986	29.7683	0	0
20.39	113	120.192	119.947	-7.19178	0	0
20.4	144	120.152	119.907	23.8484	0	0
20.41	128	120.111	119.868	7.88886	0	0
20.42	134	120.07	119.828	13.9296	0	0
20.43	138	120.029	119.787	17.9705	0	0
20.44	135	119.988	119.747	15.0117	0	0
20.45	160	119.947	119.706	40.0531	0	0
20.46	143	119.905	119.665	23.0948	0	0
20.47	130	119.863	119.624	10.1366	0	0
20.48	116	119.821	119.583	-3.8212	0	0
20.49	128	119.779	119.541	8.22118	0	0
20.5	131	119.736	119.499	11.2638	0	0
20.51	123	119.693	119.457	3.30666	0	0
20.52	121	119.65	119.415	1.34975	0	0
20.53	150	119.607	119.372	30.3931	0	0
20.54	121	119.563	119.329	1.43664	0	0
20.55	127	119.52	119.286	7.48044	0	0
20.56	119	119.475	119.243	-0.475536	0	0
20.57	117	119.431	119.199	-2.43128	0	0
20.58	123	119.387	119.155	3.61321	0	0
20.59	122	119.342	119.111	2.65793	0	0
20.6	105	119.297	119.067	-14.2971	0	0
20.61	115	119.252	119.022	-4.25195	0	0
20.62	116	119.207	118.978	-3.20655	0	0
20.63	124	119.161	118.933	4.83908	0	0
20.64	117	119.115	118.887	-2.11507	0	0
20.65	121	119.069	118.842	1.93101	0	0
20.66	142	119.023	118.796	22.9773	0	0
20.67	109	118.976	118.751	-9.97618	0	0
20.68	110	118.929	118.704	-8.92944	0	0
20.69	118	118.882	118.658	-0.88248	0	0
20.7	133	118.835	118.612	14.1647	0	0
20.71	115	118.788	118.565	-3.7879	0	0
20.72	124	118.74	118.518	5.25971	0	0
20.73	120	118.692	118.471	1.30754	0	0
20.74	110	118.644	118.423	-8.64442	0	0
20.75	102	118.596	118.376	-16.5962	0	0
20.76	114	118.548	118.328	-4.54769	0	0
20.77	102	118.499	118.28	-16.499	0	0
20.78	122	118.45	118.231	3.54989	0	0
20.79	131	118.401	118.183	12.599	0	0
20.8	116	118.352	118.134	-2.35169	0	0
20.81	110	118.302	118.085	-8.30217	0	0
20.82	110	118.252	118.036	-8.25244	0	0
20.83	109	118.203	117.987	-9.2025	0	0
20.84	120	118.152	117.937	1.84764	0	0
20.85	124	118.102	117.888	5.89799	0	0
20.86	111	118.052	117.838	-7.05146	0	0
20.87	118	118.001	117.787	-0.000706202	0	0
20.88	123	117.95	117.737	5.05025	0	0
20.89	113	117.899	117.686	-4.8986	0	0
20.9	113	117.847	117.636	-4.84724	0	0
20.91	130	117.796	117.585	12.2043	0	0
20.92	112	117.744	117.534	-5.74393	0	0
20.93	124	117.692	117.482	6.30802	0	0
20.94	116	117.64	117.431	-1.63984	0	0
20.95	112	117.588	117.379	-5.5875	0	0
20.96	126	117.535	117.327	8.46504	0	0
20.97	123	117.482	117.275	5.51776	0	0
20.98	128	117.429	117.222	10.5707	0	0
20.99	109	117.376	117.17	-8.37621	0	0
21	117	117.323	117.117	-0.322906	0	0
21.01	110	117.269	117.064	-7.26942	0	0
21.02	132	117.216	117.011	14.7843	0	0
21.03	105	117.162	116.958	-12.1619	0	0
21.04	117	117.108	116.904	-0.107819	0	0
21.05	113	117.054	116.851	-4.05358	0	0
21.06	113	116.999	116.797	-3.99916	0	0
21.07	116	116.945	116.743	-0.944553	0	0
21.08	108	116.89	116.688	-8.88976	0	0
21.09	127	116.835	116.634	10.1652	0	0
21.1	133	116.78	116.579	16.2204	0	0
21.11	123	116.724	116.525	6.27569	0	0
21.12	102	116.669	116.47	-14.6688	0	0
21.13	125	116.613	116.415	8.38688	0	0
21.14	115	116.557	116.359	-1.55725	0	0
21.15	108	116.501	116.304	-8.50121	0	0
21.16	119	116.445	116.248	2.555	0	0
21.17	132	116.389	116.192	15.6114	0	0
21.18	127	116.332	116.136	10.6679	0	0
21.19	133	116.275	116.08	16.7247	0	0
21.2	120	116.218	116.023	3.78159	0	0
21.21	109	116.161	115.967	-7.16133	0	0
21.22	101	116.104	115.91	-15.1041	0	0
21.23	101	116.047	115.853	-15.0467	0	0
21.24	106	115.989	115.796	-9.98909	0	0
21.25	123	115.931	115.739	7.06865	0	0
21.26	121	115.873	115.681	5.12657	0	0
21.27	108	115.815	115.624	-7.81536	0	0
21.28	134	115.757	115.566	18.2429	0	0
21.29	102	115.699	115.508	-13.6987	0	0
21.3	106	115.64	115.45	-9.64015	0	0
21.31	110	115.581	115.392	-5.58143	0	0
21.32	129	115.522	115.334	13.4775	0	0
21.33	94	115.463	115.275	-21.4635	0	0
21.34	105	115.404	115.216	-10.4043	0	0
21.35	121	115.345	115.157	5.65506	0	0
21.36	124	115.285	115.099	8.71457	0	0
21.37	110	115.226	115.039	-5.22576	0	0
21.38	120	115.166	114.98	4.83406	0	0
21.39	122	115.106	114.921	6.89403	0	0
21.4	113	115.046	114.861	-2.04584	0	0
21.41	126	114.986	114.801	11.0144	0	0
21.42	108	114.925	114.741	-6.92513	0	0
21.43	99	114.865	114.681	-15.8646	0	0
21.44	130	114.804	114.621	15.1962	0	0
21.45	115	114.743	114.56	0.257042	0	0
21.46	109	114.682	114.5	-5.68194	0	0
21.47	104	114.621	114.439	-10.6208	0	0
21.48	119	114.559	114.378	4.44053	0	0
21.49	131	114.498	114.317	16.502	0	0
21.5	118	114.436	114.256	3.56358	0	0
21.51	110	114.375	114.195	-4.37469	0	0
21.52	106	114.313	114.133	-8.31281	0	0
21.53	126	114.251	114.072	11.7492	0	0
21.54	117	114.189	114.01	2.81136	0	0
21.55	116	114.126	113.948	1.87365	0	0
21.56	112	114.064	113.886	-2.06392	0	0
21.57	113	114.001	113.824	-1.00136	0	0
21.58	143	113.939	113.762	29.0613	0	0
21.59	115	113.876	113.7	1.12417	0	0
21.6	130	113.813	113.637	16.1871	0	0
21.61	114	113.75	113.575	0.250235	0	0
21.62	118	113.686	113.512	4.31346	0	0
21.63	119	113.623	113.449	5.37682	0	0
21.64	122	113.56	113.386	8.44031	0	0
21.65	128	113.496	113.323	14.5039	0	0
21.66	100	113.432	113.259	-13.4323	0	0
21.67	102	113.368	113.196	-11.3685	0	0
21.68	100	113.305	113.132	-13.3045	0	0
21.69	111	113.24	113.069	-2.24036	0	0
21.7	125	113.176	113.005	11.8239	0	0
21.71	127	113.112	112.941	13.8882	0	0
21.72	129	113.047	112.877	15.9527	0	0
21.73	118	112.983	112.812	5.01733	0	0
21.74	125	112.918	112.748	12.0821	0	0
21.75	135	112.853	112.684	22.1469	0	0
21.76	98	112.788	112.619	-14.7881	0	0
21.77	118	112.723	112.555	5.27693	0	0
21.78	115	112.658	112.49	2.34212	0	0
21.79	118	112.593	112.425	5.40743	0	0
21.8	131	112.527	112.36	18.4729	0	0
21.81	124	112.462	112.295	11.5384	0	0
21.82	107	112.396	112.23	-5.39597	0	0
21.83	129	112.33	112.164	16.6698	0	0
21.84	119	112.264	112.099	6.73565	0	0
21.85	104	112.198	112.033	-8.19838	0	0
21.86	134	112.132	111.968	21.8677	0	0
21.87	120	112.066	111.902	7.93389	0	0
21.88	118	112	111.836	6.00018	0	0
21.89	122	111.933	111.77	10.0666	0	0
21.9	104	111.867	111.704	-7.86691	0	0
21.91	91	111.8	111.638	-20.8003	0	0
21.92	139	111.734	111.571	27.2664	0	0
21.93	104	111.667	111.505	-7.66679	0	0
21.94	115	111.6	111.438	3.40012	0	0
21.95	123	111.533	111.372	11.4671	0	0
21.96	130	111.466	111.305	18.5342	0	0
21.97	119	111.399	111.238	7.60144	0	0
21.98	107	111.331	111.171	-4.33126	0	0
21.99	113	111.264	111.104	1.73613	0	0
22	104	111.196	111.037	-7.19638	0	0
22.01	117	111.129	110.97	5.87121	0	0
22.02	100	111.061	110.903	-11.0611	0	0
22.03	108	110.993	110.835	-2.99335	0	0
22.04	107	110.925	110.768	-3.92549	0	0
22.05	117	110.858	110.7	6.14246	0	0
22.06	94	110.79	110.632	-16.7895	0	0
22.07	125	110.721	110.565	14.2786	0	0
22.08	111	110.653	110.497	0.346828	0	0
22.09	108	110.585	110.429	-2.58488	0	0
22.1	108	110.516	110.361	-2.51649	0	0
22.11	117	110.448	110.293	6.55197	0	0
22.12	106	110.379	110.225	-4.37948	0	0
22.13	111	110.311	110.156	0.689148	0	0
22.14	99	110.242	110.088	-11.2421	0	0
22.15	124	110.173	110.02	13.8267	0	0
22.16	112	110.105	109.951	1.89552	0	0
22.17	112	110.035	109.883	1.96447	0	0
22.18	100	109.966	109.814	-9.96651	0	0
22.19	124	109.897	109.745	14.1026	0	0
22.2	111	109.828	109.676	1.17177	0	0
22.21	121	109.759	109.608	11.241	0	0
22.22	133	109.69	109.538	23.3103	0	0
22.23	102	109.62	109.469	-7.62026	0	0
22.24	107	109.551	109.4	-2.55079	0	0
22.25	114	109.481	109.331	4.51874	0	0
22.26	96	109.412	109.262	-13.4116	0	0
22.27	104	109.342	109.193	-5.34197	0	0
22.28	122	109.272	109.123	12.7278	0	0
22.29	77	109.202	109.054	-32.2024	0	0
22.3	114	109.132	108.984	4.86745	0	0
22.31	99	109.063	108.915	-10.0626	0	0
22.32	118	108.993	108.845	9.0074	0	0
22.33	95	108.922	108.775	-13.9225	0	0
22.34	139	108.852	108.705	30.1476	0	0
22.35	110	108.782	108.636	1.21778	0	0
22.36	120	108.712	108.566	11.288	0	0
22.37	110	108.642	108.496	1.35833	0	0
22.38	117	108.571	108.426	8.4287	0	0
22.39	112	108.501	108.356	3.49912	0	0
22.4	117	108.43	108.285	8.56959	0	0
22.41	118	108.36	108.215	9.64013	0	0
22.42	133	108.289	108.145	24.7107	0	0
22.43	127	108.219	108.075	18.7813	0	0
22.44	121	108.148	108.004	12.852	0	0
22.45	109	108.077	107.934	0.922786	0	0
22.46	98	108.006	107.864	-10.0064	0	0
22.47	130	107.936	107.793	22.0644	0	0
22.48	96	107.865	107.722	-11.8647	0	0
22.49	110	107.794	107.652	2.20625	0	0
22.5	114	107.723	107.581	6.27723	0	0
22.51	110	107.652	107.51	2.34826	0	0
22.52	109	107.581	107.44	1.41933	0	0
22.53	118	107.51	107.369	10.4904	0	0
22.54	117	107.438	107.298	9.56161	0	0
22.55	115	107.367	107.227	7.63281	0	0
22.56	104	107.296	107.156	-3.29595	0	0
22.57	102	107.225	107.085	-5.22467	0	0
22.58	125	107.153	107.014	17.8467	0	0
22.59	93	107.082	106.943	-14.082	0	0
22.6	116	107.011	106.872	8.9894	0	0
22.61	106	106.939	106.801	-0.939169	0	0
22.62	106	106.868	106.73	-0.867705	0	0
22.63	107	106.796	106.659	0.203793	0	0
22.64	114	106.725	106.587	7.27532	0	0
22.65	111	106.653	106.516	4.34689	0	0
22.66	123	106.582	106.445	16.4185	0	0
22.67	94	106.51	106.374	-12.5099	0	0
22.68	115	106.438	106.302	8.56175	0	0
22.69	101	106.367	106.231	-5.36656	0	0
22.7	102	106.295	106.159	-4.29486	0	0
22.71	112	106.223	106.088	5.77688	0	0
22.72	98	106.151	106.016	-8.15137	0	0
22.73	98	106.08	105.945	-8.07958	0	0
22.74	116	106.008	105.874	9.99222	0	0
22.75	111	105.936	105.802	5.06405	0	0
22.76	100	105.864	105.73	-5.8641	0	0
22.77	122	105.792	105.659	16.2078	0	0
22.78	94	105.72	105.587	-11.7203	0	0
22.79	109	105.648	105.516	3.35156	0	0
22.8	107	105.576	105.444	1.42349	0	0
22.81	129	105.505	105.372	23.4954	0	0
22.82	103	105.433	105.301	-2.43262	0	0
22.83	90	105.361	105.229	-15.3606	0	0
22.84	114	105.289	105.157	8.71134	0	0
22.85	113	105.217	105.086	7.78334	0	0
22.86	105	105.145	105.014	-0.144654	0	0
22.87	102	105.073	104.942	-3.07264	0	0
22.88	104	105.001	104.87	-1.00061	0	0
22.89	94	104.929	104.799	-10.9286	0	0
22.9	91	104.856	104.727	-13.8565	0	0
22.91	94	104.784	104.655	-10.7845	0	0
22.92	126	104.712	104.583	21.2876	0	0
22.93	112	104.64	104.512	7.35965	0	0
22.94	110	104.568	104.44	5.43172	0	0
22.95	109	104.496	104.368	4.50379	0	0
22.96	112	104.424	104.296	7.57586	0	0
22.97	106	104.352	104.224	1.64793	0	0
22.98	120	104.28	104.153	15.72	0	0
22.99	99	104.208	104.081	-5.20792	0	0
23	103	104.136	104.009	-1.13585	0	0
23.01	108	104.064	103.937	3.93621	0	0
23.02	110	103.992	103.865	6.00828	0	0
23.03	113	103.92	103.794	9.08033	0	0
23.04	129	103.848	103.722	25.1524	0	0
23.05	96	103.776	103.65	-7.77557	0	0
23.06	113	103.704	103.578	9.29647	0	0
23.07	110	103.632	103.507	6.3685	0	0
23.08	113	103.559	103.435	9.44052	0	0
23.09	96	103.487	103.363	-7.48747	0	0
23.1	110	103.415	103.291	6.58453	0	0
23.11	112	103.344	103.22	8.65652	0	0
23.12	108	103.272	103.148	4.72849	0	0
23.13	97	103.2	103.076	-6.19956	0	0
23.14	111	103.128	103.004	7.87239	0	0
23.15	91	103.056	102.933	-12.0557	0	0
23.16	107	102.984	102.861	4.01622	0	0
23.17	94	102.912	102.79	-8.91189	0	0
23.18	90	102.84	102.718	-12.84	0	0
23.19	95	102.768	102.646	-7.76816	0	0
23.2	107	102.696	102.575	4.30366	0	0
23.21	93	102.624	102.503	-9.62453	0	0
23.22	87	102.553	102.432	-15.5527	0	0
23.23	77	102.481	102.36	-25.481	0	0
23.24	94	102.409	102.289	-8.40925	0	0
23.25	98	102.338	102.217	-4.33754	0	0
23.26	120	102.266	102.146	17.7341	0	0
23.27	109	102.194	102.074	6.8058	0	0
23.28	114	102.123	102.003	11.8774	0	0
23.29	112	102.051	101.932	9.94902	0	0
23.3	101	101.979	101.86	-0.979414	0	0
23.31	103	101.908	101.789	1.09212	0	0
23.32	103	101.836	101.718	1.16362	0	0
23.33	114	101.765	101.647	12.2351	0	0
23.34	96	101.694	101.575	-5.69348	0	0
23.35	117	101.622	101.504	15.3779	0	0
23.36	105	101.551	101.433	3.44928	0	0
23.37	111	101.479	101.362	9.5206	0	0
23.38	110	101.408	101.291	8.59188	0	0
23.39	104	101.337	101.22	2.66312	0	0
23.4	101	101.266	101.149	-0.265671	0	0
23.41	110	101.195	101.078	8.80549	0	0
23.42	103	101.123	101.007	1.87661	0	0
23.43	115	101.052	100.936	13.9477	0	0
23.44	89	100.981	100.866	-11.9813	0	0
23.45	102	100.91	100.795	1.08971	0	0
23.46	99	100.839	100.724	-1.83935	0	0
23.47	88	100.769	100.653	-12.7685	0	0
23.48	115	100.698	100.583	14.3024	0	0
23.49	109	100.627	100.512	8.37318	0	0
23.5	106	100.556	100.442	5.44393	0	0
23.51	120	100.485	100.371	19.5146	0	0
23.52	103	100.415	100.301	2.58527	0	0
23.53	103	100.344	100.231	2.65586	0	0
23.54	81	100.274	100.16	-19.2736	0	0
23.55	84	100.203	100.09	-16.2031	0	0
23.56	97	100.133	100.02	-3.1327	0	0
23.57	100	100.062	99.9497	-0.0623306	0	0
23.58	126	99.992	99.8796	26.008	0	0
23.59	84	99.9218	99.8096	-15.9218	0	0
23.6	101	99.8516	99.7396	1.14842	0	0
23.61	97	99.7815	99.6697	-2.78145	0	0
23.62	105	99.7114	99.5999	5.28862	0	0
23.63	98	99.6414	99.5301	-1.64137	0	0
23.64	108	99.5714	99.4604	8.42858	0	0
23.65	106	99.5015	99.3907	6.49845	0	0
23.66	82	99.4317	99.3211	-17.4317	0	0
23.67	103	99.362	99.2516	3.63801	0	0
23.68	82	99.2923	99.1821	-17.2923	0	0
23.69	107	99.2227	99.1128	7.7773	0	0
23.7	101	99.1532	99.0434	1.84685	0	0
23.71	91	99.0837	98.9742	-8.08368	0	0
23.72	104	99.0143	98.905	4.98571	0	0
23.73	101	98.945	98.8359	2.05504	0	0
23.74	95	98.8757	98.7669	-3.8757	0	0
23.75	108	98.8065	98.6979	9.19348	0	0
23.76	80	98.7374	98.629	-18.7374	0	0
23.77	114	98.6684	98.5602	15.3316	0	0
23.78	105	98.5994	98.4915	6.40056	0	0
23.79	78	98.5306	98.4228	-20.5306	0	0
23.8	82	98.4618	98.3542	-16.4618	0	0
23.81	98	98.3931	98.2857	-0.393058	0	0
23.82	107	98.3244	98.2173	8.67558	0	0
23.83	104	98.2559	98.1489	5.74413	0	0
23.84	85	98.1874	98.0807	-13.1874	0	0
23.85	100	98.119	98.0125	1.88098	0	0
23.86	87	98.0507	97.9444	-11.0507	0	0
23.87	111	97.9825	97.8764	13.0175	0	0
23.88	89	97.9144	97.8085	-8.91438	0	0
23.89	106	97.8463	97.7407	8.15366	0	0
23.9	101	97.7784	97.6729	3.22161	0	0
23.91	113	97.7105	97.6053	15.2895	0	0
23.92	131	97.6428	97.5377	33.3572	0	0
23.93	86	97.5751	97.4702	-11.5751	0	0
23.94	100	97.5075	97.4029	2.4925	0	0
23.95	104	97.44	97.3356	6.56	0	0
23.96	103	97.3726	97.2684	5.62739	0	0
23.97	75	97.3053	97.2013	-22.3053	0	0
23.98	98	97.2381	97.1343	0.761902	0	0
23.99	100	97.171	97.0674	2.82901	0	0
24	109	97.104	97.0006	11.896	0	0
24.01	85	97.0371	96.9338	-12.0371	0	0
24.02	116	96.9703	96.8672	19.0297	0	0
24.03	107	96.9035	96.8007	10.0965	0	0
24.04	111	96.8369	96.7343	14.1631	0	0
24.05	98	96.7704	96.668	1.22956	0	0
24.06	90	96.704	96.6018	-6.70404	0	0
24.07	126	96.6377	96.5357	29.3623	0	0
24.08	98	96.5716	96.4697	1.42844	0	0
24.09	86	96.5055	96.4038	-10.5055	0	0
24.1	93	96.4395	96.338	-3.4395	0	0
24.11	104	96.3736	96.2724	7.62636	0	0
24.12	93	96.3079	96.2068	-3.30788	0	0
24.13	97	96.2422	96.1414	0.75776	0	0
24.14	91	96.1767	96.076	-5.17671	0	0
24.15	90	96.1113	96.0108	-6.11129	0	0
24.16	98	96.046	95.9457	1.95402	0	0
24.17	81	95.9808	95.8807	-14.9808	0	0
24.18	98	95.9157	95.8158	2.08428	0	0
24.19	105	95.8508	95.7511	9.14924	0	0
24.2	80	95.7859	95.6864	-15.7859	0	0
24.21	111	95.7212	95.6219	15.2788	0	0
24.22	91	95.6566	95.5575	-4.6566	0	0
24.23	85	95.5921	95.4932	-10.5921	0	0
24.24	84	95.5278	95.429	-11.5278	0	0
24.25	88	95.4635	95.3649	-7.46352	0	0
24.26	83	95.3994	95.301	-12.3994	0	0
24.27	82	95.3354	95.2372	-13.3354	0	0
24.28	106	95.2716	95.1735	10.7284	0	0
24.29	111	95.2078	95.11	15.7922	0	0
24.3	103	95.1442	95.0465	7.85579	0	0
24.31	98	95.0807	94.9832	2.91927	0	0
24.32	103	95.0174	94.9201	7.98262	0	0
24.33	103	94.9541	94.8571	8.04585	0	0
24.34	100	94.8911	94.7941	5.10894	0	0
24.35	89	94.8281	94.7314	-5.8281	0	0
24.36	109	94.7653	94.6687	14.2347	0	0
24.37	92	94.7026	94.6062	-2.70259	0	0
24.38	111	94.64	94.5438	16.36	0	0
24.39	99	94.5776	94.4816	4.42239	0	0
24.4	117	94.5153	94.4195	22.4847	0	0
24.41	104	94.4532	94.3575	9.54682	0	0
24.42	117	94.3912	94.2957	22.6088	0	0
24.43	93	94.3293	94.234	-1.32931	0	0
24.44	85	94.2676	94.1724	-9.26758	0	0
24.45	102	94.206	94.1111	7.794	0	0
24.46	94	94.1446	94.0498	-0.144558	0	0
24.47	101	94.0833	93.9887	6.91674	0	0
24.48	95	94.0221	93.9277	0.977903	0	0
24.49	105	93.9611	93.8668	11.0389	0	0
24.5	104	93.9002	93.8061	10.0998	0	0
24.51	86	93.8395	93.7456	-7.83946	0	0
24.52	85	93.7789	93.6851	-8.77886	0	0
24.53	106	93.7184	93.6248	12.2816	0	0
24.54	82	93.6581	93.5647	-11.6581	0	0
24.55	104	93.5979	93.5047	10.4021	0	0
24.56	101	93.5379	93.4448	7.46214	0	0
24.57	83	93.478	93.3851	-10.478	0	0
24.58	83	93.4182	93.3255	-10.4182	0	0
24.59	80	93.3586	93.266	-13.3586	0	0
24.6	90	93.2991	93.2067	-3.29908	0	0
24.61	80	93.2397	93.1475	-13.2397	0	0
24.62	104	93.1805	93.0885	10.8195	0	0
24.63	88	93.1214	93.0296	-5.12145	0	0
24.64	108	93.0625	92.9708	14.9375	0	0
24.65	92	93.0037	92.9122	-1.00371	0	0
24.66	92	92.945	92.8537	-0.945042	0	0
24.67	105	92.8865	92.7953	12.1135	0	0
24.68	101	92.8281	92.7371	8.17188	0	0
24.69	117	92.7699	92.679	24.2301	0	0
24.7	71	92.7117	92.621	-21.7117	0	0
24.71	83	92.6538	92.5632	-9.65375	0	0
24.72	104	92.5959	92.5055	11.4041	0	0
24.73	100	92.5382	92.448	7.46182	0	0
24.74	84	92.4806	92.3906	-8.4806	0	0
24.75	105	92.4232	92.3333	12.5769	0	0
24.76	86	92.3658	92.2761	-6.36583	0	0
24.77	89	92.3087	92.2191	-3.30865	0	0
24.78	98	92.2516	92.1622	5.7484	0	0
24.79	88	92.1947	92.1055	-4.19469	0	0
24.8	110	92.1379	92.0489	17.8621	0	0
24.81	98	92.0813	91.9924	5.91874	0	0
24.82	91	92.0247	91.936	-1.02474	0	0
24.83	85	91.9684	91.8798	-6.96835	0	0
24.84	91	91.9121	91.8237	-0.912098	0	0
24.85	83	91.856	91.7677	-8.85598	0	0
24.86	109	91.8	91.7119	17.2	0	0
24.87	86	91.7441	91.6562	-5.74412	0	0
24.88	105	91.6884	91.6006	13.3116	0	0
24.89	88	91.6328	91.5452	-3.63279	0	0
24.9	107	91.5773	91.4899	15.4227	0	0
24.91	82	91.522	91.4347	-9.52199	0	0
24.92	80	91.4668	91.3796	-11.4668	0	0
24.93	95	91.4117	91.3247	3.58831	0	0
24.94	93	91.3567	91.2699	1.64326	0	0
24.95	73	91.3019	91.2152	-18.3019	0	0
24.96	96	91.2472	91.1607	4.75277	0	0
24.97	102	91.1927	91.1063	10.8073	0	0
24.98	108	91.1382	91.052	16.8618	0	0
[truncated: 6,502 more rows]
