# Supplementary material for: Data on microhardness and structural analysis of friction stir spot welded lap joints of AA5083-H116
Source: Data Brief. 2020 Nov 30;33:106585. doi: 10.1016/j.dib.2020.106585 (PMC8129645; doi:10.1016/j.dib.2020.106585)
Supplement: Supplementary file 5 [file mmc5.xlsx]

## Sheet: Sheet1
								Hardness Values of the FSSW of AA5083-H116
							Table B FOR FIGURE 5: VICKERS MICROHARDNESS VALUES FOR FRICTION STIR SPOT WELDED SAMPLES
								Distance (mm)		Zones	S1	S2	S3	S4	S5	S6	S7	S8	S9
									RS	BM		Hardness (Hv)
								1			98	98.6	98.9	98.5	99	98.3	98.7	98.9	98.7
								2			98.5	99.4	99	98.6	99.3	98.7	98.8	99.2	98.9
								3			99	99.5	99.3	98.9	99.7	98.9	98.9	99.5	99.2
								4		HAZ	99.2	99.8	99.7	99	99.9	99	98.9	99.6	99.7
								5			99.3	100	99.9	99.1	100.2	99.6	99.2	100.5	99.8
								6			99.5	100.2	100.1	99.7	100.3	99.9	99.5	100.7	100
								7			100.5	100.4	100.4	99.9	100.5	100.3	99.7	100.9	100.2
								8			100.9	100.7	100.6	100.2	101	100.5	99.9	101.2	100.4
								9			101.5	102.9	100.7	100.5	102	100.7	100.1	103	100.9
								10			101.7	104.3	100.9	100.7	103	100.9	100.5	103.9	101
								11			101.9	105	101.1	100.9	104.7	101.9	101	103.9	101.6
								12		TMAZ	102	105.9	101.3	102.2	105.6	102.1	101.9	104	101.8
								13			103	106.5	101.4	102.6	105.7	102.4	102.5	105.6	102
								14			103.5	106.9	101.7	102.7	106	102.5	102.6	105.9	102.4
								15			104.9	107.7	101.9	102.9	106.3	102.8	102.7	106.5	102.7
								16			105	108.6	102.1	104	107	103.1	103	106.9	103.5
								17			105.5	109.4	102.5	104.2	108.3	103.3	103.5	107.5	103.6
								18			105.9	109.9	102.7	104.7	109.9	103.5	103.8	108.6	103.9
								19		SZ	108	111.2	104.1	107.7	111	104.9	106.9	112.4	104
								20			108.7	112.6	104.5	107.8	112.3	105.1	106.8	112.7	105.5
								21			108	112.9	104.7	107.9	112.5	105.6	106.9	112.7	105.9
								22	AS	SZ	108.9	112.9	104.8	107.9	112.8	105.5	106.8	112.8	105.8
								23			108	112.2	104.6	107	112	105	106.6	112.5	105.5
								24		TMAZ	106.9	110.9	104	105	108.9	103.7	104	108.7	104.1
								25			106.7	109.9	103.7	104.2	107.9	102.4	102.9	108.5	103.9
								26			105.9	108.7	103.5	103	106.8	102.2	102.7	108	103.7
								27			104	107.8	103.1	102.9	106.7	101.9	101.9	107.6	103.3
								28			103	106.9	102.3	102.7	106.5	101.7	101.8	107	102.9
								29			102.2	106.6	102	102	105.6	101.3	101.4	106.9	102.5
								30			101.9	106.5	101.9	101.8	105.6	100.9	101.3	105.6	102
								31		HAZ	101	105.9	101.3	101.5	104.7	100.7	100.2	104.9	101.4
								32			100.9	105.5	100.9	101	103	100.4	99.9	103.9	101.3
								33			100.7	104.7	100.8	100.9	102.7	100.3	99.8	103.6	101.1
								34			100.5	103.6	100.5	100.7	101.3	100.1	99.7	102.7	101
								35			99.9	101	100.3	100.5	100.9	99.9	99.5	101.9	100.9
								36			99.7	100.8	99.9	100.3	100.7	99.8	99.2	100.5	100.7
								37			99.5	100.5	99.6	100	100.3	99.5	99.2	100.3	99.9
								38			99	99.9	99.1	98.9	99.9	98.9	98.9	100	99
								39		BM	98.9	99.8	98.9	98.5	99.5	98.8	98.7	99.4	98.7
								40			98.5	99.7	98.8	98.3	99.2	98.7	98.7	99.3	98.6
								41			98.2	99	98.6	98.3	98.9	98.4	98.6	98.5	98.1
